# Supplementary material for: 1-(3-Chloro­phen­yl)-2-methyl-4-nitro-1H-imidazole-5-carboxamide
Source: Acta Crystallogr Sect E Struct Rep Online. 2011 Sep 14;67(Pt 10):o2626. doi: 10.1107/S1600536811036609 (PMC3201265; doi:10.1107/S1600536811036609)
Supplement: Supplementary file 1 [file e-67-o2626-sup1.cif]

##############################################################################
#                                                                            #
# This CIF contains the data in a paper accepted for publication in          #
# Acta Crystallographica Section E. It conforms to the requirements of       #
# Notes for Authors for Acta Crystallographica Section E, and has been       #
# peer reviewed under the auspices of the IUCr Commission on Journals.       #
#                                                                            #
# Full details of the Crystallographic Information File format               #
# are given in the paper "The Crystallographic Information File (CIF):       #
# a New Standard Archive File for Crystallography" by S. R. Hall, F. H.      #
# Allen and I. D. Brown [Acta Cryst. (1991), A47, 655-685].                  #
#                                                                            #
# The current version of the core CIF dictionary is obtainable from          #
# ftp://ftp.iucr.org/pub/cif_core.dic.                                       #
#                                                                            #
# Software is freely available for graphical display of the structure(s)     #
# in this CIF. For information consult the CIF software page                 #
# http://www.iucr.org/resources/cif/software.                                #
#                                                                            #
# This file may be used for bona fide research purposes within the           #
# scientific community so long as proper attribution is given to the journal # 
# article from which it was obtained.                                        #
#                                                                            #
##############################################################################
data_I
_audit_creation_method     SHELXL-97
_chemical_name_systematic
;
1-(3-Chlorophenyl)-2-methyl-4-nitro-1<i>H</i>-imidazole-5-carboxamide
;
_chemical_name_common     ?
_chemical_formula_moiety     'C11 H9 Cl N4 O3'
_chemical_formula_sum     'C11 H9 Cl N4 O3'
_chemical_formula_iupac     'C11 H9 Cl N4 O3'
_chemical_formula_weight     280.67
_chemical_melting_point     ?
_symmetry_cell_setting     monoclinic
_symmetry_space_group_name_H-M     'C e2/c'
_symmetry_space_group_name_Hall     '-C 2yc'
loop_
    _symmetry_equiv_pos_as_xyz
    'x, y, z'
    '-x, y, -z+1/2'
    'x+1/2, y+1/2, z'
    '-x+1/2, y+1/2, -z+1/2'
    '-x, -y, -z'
    'x, -y, z-1/2'
    '-x+1/2, -y+1/2, -z'
    'x+1/2, -y+1/2, z-1/2'
_cell_length_a     21.8417(14)
_cell_length_b     7.3710(4)
_cell_length_c     16.2467(10)
_cell_angle_alpha     90.00
_cell_angle_beta     108.680(7)
_cell_angle_gamma     90.00
_cell_volume     2477.9(3)
_cell_formula_units_Z     8
_cell_measurement_reflns_used     1970
_cell_measurement_theta_min     2.6400
_cell_measurement_theta_max     27.8370
_cell_measurement_temperature     295(2)
_exptl_crystal_description     plate
_exptl_crystal_colour     colourless
_exptl_crystal_size_max     0.25
_exptl_crystal_size_mid     0.2
_exptl_crystal_size_min     0.08
_exptl_crystal_density_diffrn     1.505
_exptl_crystal_density_meas     .
_exptl_crystal_density_method     'not measured'
_exptl_crystal_F_000     1152
_exptl_absorpt_coefficient_mu     0.318
_exptl_absorpt_correction_type     multi-scan
_exptl_absorpt_process_details     '(CrysAlis Pro; Agilent, 2010)'
_exptl_absorpt_correction_T_min     0.83272
_exptl_absorpt_correction_T_max     1.00000
_exptl_special_details     ?
_diffrn_ambient_temperature     295(2)
_diffrn_radiation_type     'Mo K\a'
_diffrn_radiation_wavelength     0.71073
_diffrn_radiation_source     'Enhance (Mo) X-ray Source'
_diffrn_radiation_monochromator     'graphite'
_diffrn_measurement_device_type     'Agilent Xcalibur Sapphire2'
_diffrn_measurement_method     '\w-scan'
_diffrn_detector_area_resol_mean     8.1929
_diffrn_reflns_number     4943
_diffrn_reflns_av_R_equivalents     0.0194
_diffrn_reflns_av_sigmaI/netI     0.0274
_diffrn_reflns_theta_min     2.75
_diffrn_reflns_theta_max     27.91
_diffrn_reflns_theta_full     25.00
_diffrn_measured_fraction_theta_max     0.911
_diffrn_measured_fraction_theta_full     0.997
_diffrn_reflns_limit_h_min     -28
_diffrn_reflns_limit_h_max     23
_diffrn_reflns_limit_k_min     -9
_diffrn_reflns_limit_k_max     9
_diffrn_reflns_limit_l_min     -19
_diffrn_reflns_limit_l_max     20
_refine_special_details
;
Refinement of <i>F</i>^2^ against ALL reflections. The weighted <i>R</i>-factor
<i>wR</i> and goodness of fit <i>S</i> are based on <i>F</i>^2^, conventional
<i>R</i>-factors <i>R</i> are based on <i>F</i>, with <i>F</i> set to zero for
negative <i>F</i>^2^. The threshold expression of <i>F</i>^2^ >
2\s(<i>F</i>^2^) is used only for calculating <i>R</i>-factors(gt) <i>etc</i>.
and is not relevant to the choice of reflections for refinement.
<i>R</i>-factors based on <i>F</i>^2^ are statistically about twice as large
as those based on <i>F</i>, and <i>R</i>- factors based on ALL data will be
even larger.
;
_reflns_number_total     2702
_reflns_number_gt     2185
_reflns_threshold_expression     >2sigma(I)
_refine_ls_structure_factor_coef     Fsqd
_refine_ls_matrix_type     full
_refine_ls_R_factor_all     0.0494
_refine_ls_R_factor_gt     0.0382
_refine_ls_wR_factor_gt     0.0967
_refine_ls_wR_factor_ref     0.1043
_refine_ls_goodness_of_fit_ref     1.040
_refine_ls_restrained_S_all     1.040
_refine_ls_number_reflns     2702
_refine_ls_number_parameters     197
_refine_ls_number_restraints     0
_refine_ls_hydrogen_treatment     mixed
_refine_ls_weighting_scheme     calc
_refine_ls_weighting_details
         'calc w=1/[\s^2^(Fo^2^)+(0.0514P)^2^+1.4411P] where P=(Fo^2^+2Fc^2^)/3'
_atom_sites_solution_hydrogens     geom
_atom_sites_solution_primary     direct
_atom_sites_solution_secondary     difmap
_refine_ls_shift/su_max     0.000
_refine_ls_shift/su_mean     0.000
_refine_diff_density_max     0.302
_refine_diff_density_min     -0.324
_refine_ls_extinction_method     none
_refine_ls_extinction_coef     ?
loop_
    _atom_type_symbol
    _atom_type_description
    _atom_type_scat_dispersion_real
    _atom_type_scat_dispersion_imag
    _atom_type_scat_source
    'C' 'C' 0.0033 0.0016
                         'International Tables Vol C Tables 4.2.6.8 and 6.1.1.4'
    'H' 'H' 0.0000 0.0000
                         'International Tables Vol C Tables 4.2.6.8 and 6.1.1.4'
    'N' 'N' 0.0061 0.0033
                         'International Tables Vol C Tables 4.2.6.8 and 6.1.1.4'
    'O' 'O' 0.0106 0.0060
                         'International Tables Vol C Tables 4.2.6.8 and 6.1.1.4'
    'Cl' 'Cl' 0.1484 0.1585
                         'International Tables Vol C Tables 4.2.6.8 and 6.1.1.4'
_computing_data_collection     'CrysAlisPro (Agilent, 2010)'
_computing_cell_refinement     'CrysAlisPro (Agilent, 2010)'
_computing_data_reduction     'CrysAlisPro (Agilent, 2010)'
_computing_structure_solution     'SIR92 (Altomare <i>et al.</i>, 1993)'
_computing_structure_refinement     'SHELXL97 (Sheldrick, 2008)'
_computing_molecular_graphics
;
SHELXTL (Sheldrick, 2008) and Mercury (Macrae <i>et al.</i>,
2008)
;
_computing_publication_material     'SHELXL97 (Sheldrick, 2008)'
loop_
    _atom_site_type_symbol
    _atom_site_label
    _atom_site_fract_x
    _atom_site_fract_y
    _atom_site_fract_z
    _atom_site_U_iso_or_equiv
    _atom_site_adp_type
    _atom_site_calc_flag
    _atom_site_refinement_flags
    _atom_site_occupancy
    _atom_site_symmetry_multiplicity
    _atom_site_disorder_assembly
    _atom_site_disorder_group
    N N1 0.17359(6) 0.85257(17) 0.33362(8) 0.0271(3) Uani d . 1 1 . .
    C C11 0.12098(7) 0.8118(2) 0.25590(9) 0.0293(3) Uani d . 1 1 . .
    C C12 0.09423(8) 0.6397(2) 0.24501(11) 0.0332(4) Uani d . 1 1 . .
    H H12 0.1077(9) 0.552(3) 0.2894(12) 0.037(5) Uiso d . 1 1 . .
    C C13 0.04732(8) 0.6004(2) 0.16645(11) 0.0379(4) Uani d . 1 1 . .
    Cl Cl13 0.01602(3) 0.38209(7) 0.14854(4) 0.05910(19) Uani d . 1 1 . .
    C C14 0.02578(10) 0.7283(3) 0.10197(12) 0.0504(5) Uani d . 1 1 . .
    H H14 -0.0065(11) 0.699(3) 0.0509(15) 0.064(7) Uiso d . 1 1 . .
    C C15 0.05307(10) 0.8993(3) 0.11556(13) 0.0560(6) Uani d . 1 1 . .
    H H15 0.0382(12) 0.991(4) 0.0733(17) 0.072(7) Uiso d . 1 1 . .
    C C16 0.10138(9) 0.9419(3) 0.19203(12) 0.0415(4) Uani d . 1 1 . .
    H H16 0.1217(10) 1.055(3) 0.2009(13) 0.046(5) Uiso d . 1 1 . .
    C C2 0.17800(8) 0.9965(2) 0.38931(10) 0.0305(3) Uani d . 1 1 . .
    C C21 0.12317(10) 1.1186(3) 0.38571(14) 0.0502(5) Uani d . 1 1 . .
    H H21A 0.1342 1.1920 0.4372 0.075 Uiso calc R 1 1 . .
    H H21B 0.0856 1.0473 0.3821 0.075 Uiso calc R 1 1 . .
    H H21C 0.1142 1.1955 0.3355 0.075 Uiso calc R 1 1 . .
    N N3 0.23569(7) 1.00575(17) 0.44768(8) 0.0310(3) Uani d . 1 1 . .
    C C4 0.26864(7) 0.8643(2) 0.42808(9) 0.0266(3) Uani d . 1 1 . .
    N N4 0.33550(7) 0.83535(19) 0.47546(8) 0.0339(3) Uani d . 1 1 . .
    O O41 0.36067(7) 0.9295(2) 0.53941(9) 0.0568(4) Uani d . 1 1 . .
    O O42 0.36375(6) 0.7157(2) 0.44992(9) 0.0543(4) Uani d . 1 1 . .
    C C5 0.23205(7) 0.76476(19) 0.35908(9) 0.0249(3) Uani d . 1 1 . .
    C C51 0.24424(7) 0.5998(2) 0.31274(9) 0.0267(3) Uani d . 1 1 . .
    O O51 0.24669(7) 0.61445(15) 0.23864(7) 0.0387(3) Uani d . 1 1 . .
    N N51 0.24967(7) 0.44533(19) 0.35555(9) 0.0342(3) Uani d . 1 1 . .
    H H51A 0.2520(9) 0.444(3) 0.4089(13) 0.039(5) Uiso d . 1 1 . .
    H H51B 0.2552(9) 0.346(3) 0.3297(12) 0.037(5) Uiso d . 1 1 . .
loop_
    _atom_site_aniso_label
    _atom_site_aniso_U_11
    _atom_site_aniso_U_22
    _atom_site_aniso_U_33
    _atom_site_aniso_U_12
    _atom_site_aniso_U_13
    _atom_site_aniso_U_23
    N1 0.0274(6) 0.0263(6) 0.0261(6) 0.0018(5) 0.0067(5) -0.0005(5)
    C11 0.0257(7) 0.0328(8) 0.0273(7) 0.0001(6) 0.0054(6) -0.0001(6)
    C12 0.0332(8) 0.0334(8) 0.0308(8) -0.0010(7) 0.0071(7) 0.0005(7)
    C13 0.0336(9) 0.0394(9) 0.0379(9) -0.0081(7) 0.0073(7) -0.0065(7)
    Cl13 0.0610(3) 0.0487(3) 0.0575(3) -0.0197(2) 0.0048(3) -0.0114(2)
    C14 0.0399(10) 0.0630(13) 0.0362(10) -0.0071(9) -0.0046(8) 0.0027(9)
    C15 0.0496(12) 0.0587(13) 0.0426(10) -0.0043(10) -0.0093(9) 0.0181(10)
    C16 0.0367(9) 0.0388(10) 0.0409(9) -0.0040(8) 0.0012(7) 0.0092(8)
    C2 0.0370(8) 0.0255(7) 0.0299(7) 0.0026(6) 0.0118(6) -0.0003(6)
    C21 0.0482(11) 0.0447(11) 0.0579(12) 0.0155(9) 0.0174(9) -0.0052(9)
    N3 0.0387(7) 0.0269(7) 0.0272(6) 0.0012(6) 0.0103(6) -0.0035(5)
    C4 0.0303(8) 0.0266(7) 0.0215(6) 0.0000(6) 0.0066(6) 0.0000(6)
    N4 0.0332(7) 0.0368(7) 0.0279(6) -0.0020(6) 0.0045(6) -0.0023(6)
    O41 0.0461(8) 0.0674(9) 0.0430(7) -0.0046(7) -0.0050(6) -0.0219(7)
    O42 0.0351(7) 0.0607(9) 0.0597(8) 0.0109(6) 0.0049(6) -0.0182(7)
    C5 0.0278(7) 0.0243(7) 0.0219(6) 0.0008(6) 0.0071(6) 0.0016(5)
    C51 0.0283(7) 0.0257(7) 0.0245(7) 0.0003(6) 0.0062(6) -0.0027(6)
    O51 0.0627(8) 0.0305(6) 0.0268(6) 0.0056(6) 0.0196(5) 0.0008(5)
    N51 0.0530(9) 0.0239(7) 0.0266(7) 0.0029(6) 0.0142(6) -0.0014(6)
_geom_special_details
;
All e.s.d.'s (except the e.s.d. in the dihedral angle between two l.s. planes)
are estimated using the full covariance matrix. The cell e.s.d.'s are taken
into account individually in the estimation of e.s.d.'s in distances, angles
and torsion angles; correlations between e.s.d.'s in cell parameters are only
used when they are defined by crystal symmetry. An approximate (isotropic)
treatment of cell e.s.d.'s is used for estimating e.s.d.'s involving l.s.
planes.
;
loop_
    _geom_bond_atom_site_label_1
    _geom_bond_atom_site_label_2
    _geom_bond_site_symmetry_2
    _geom_bond_distance
    _geom_bond_publ_flag
    N1 C5 . 1.3719(19) ?
    N1 C2 . 1.3774(19) ?
    N1 C11 . 1.4408(19) ?
    C11 C16 . 1.377(2) ?
    C11 C12 . 1.384(2) ?
    C12 C13 . 1.388(2) ?
    C12 H12 . 0.94(2) ?
    C13 C14 . 1.376(3) ?
    C13 Cl13 . 1.7360(18) ?
    C14 C15 . 1.381(3) ?
    C14 H14 . 0.93(2) ?
    C15 C16 . 1.384(3) ?
    C15 H15 . 0.94(3) ?
    C16 H16 . 0.93(2) ?
    C2 N3 . 1.314(2) ?
    C2 C21 . 1.484(2) ?
    C21 H21A . 0.9600 ?
    C21 H21B . 0.9600 ?
    C21 H21C . 0.9600 ?
    N3 C4 . 1.361(2) ?
    C4 C5 . 1.364(2) ?
    C4 N4 . 1.432(2) ?
    N4 O42 . 1.2228(19) ?
    N4 O41 . 1.2236(18) ?
    C5 C51 . 1.498(2) ?
    C51 O51 . 1.2270(18) ?
    C51 N51 . 1.319(2) ?
    N51 H51A . 0.85(2) ?
    N51 H51B . 0.87(2) ?
loop_
    _geom_angle_atom_site_label_1
    _geom_angle_atom_site_label_2
    _geom_angle_atom_site_label_3
    _geom_angle_site_symmetry_1
    _geom_angle_site_symmetry_3
    _geom_angle
    _geom_angle_publ_flag
    C5 N1 C2 . . 107.62(12) ?
    C5 N1 C11 . . 124.74(12) ?
    C2 N1 C11 . . 127.22(13) ?
    C16 C11 C12 . . 121.72(15) ?
    C16 C11 N1 . . 118.89(15) ?
    C12 C11 N1 . . 119.27(14) ?
    C11 C12 C13 . . 117.78(15) ?
    C11 C12 H12 . . 121.0(11) ?
    C13 C12 H12 . . 121.2(11) ?
    C14 C13 C12 . . 121.94(17) ?
    C14 C13 Cl13 . . 119.18(14) ?
    C12 C13 Cl13 . . 118.87(14) ?
    C13 C14 C15 . . 118.62(17) ?
    C13 C14 H14 . . 119.8(15) ?
    C15 C14 H14 . . 121.6(15) ?
    C14 C15 C16 . . 121.11(18) ?
    C14 C15 H15 . . 120.4(15) ?
    C16 C15 H15 . . 118.5(15) ?
    C11 C16 C15 . . 118.79(18) ?
    C11 C16 H16 . . 119.2(13) ?
    C15 C16 H16 . . 122.0(12) ?
    N3 C2 N1 . . 111.31(14) ?
    N3 C2 C21 . . 124.90(15) ?
    N1 C2 C21 . . 123.73(15) ?
    C2 C21 H21A . . 109.5 ?
    C2 C21 H21B . . 109.5 ?
    H21A C21 H21B . . 109.5 ?
    C2 C21 H21C . . 109.5 ?
    H21A C21 H21C . . 109.5 ?
    H21B C21 H21C . . 109.5 ?
    C2 N3 C4 . . 104.35(13) ?
    N3 C4 C5 . . 112.95(14) ?
    N3 C4 N4 . . 120.85(13) ?
    C5 C4 N4 . . 126.15(14) ?
    O42 N4 O41 . . 123.99(15) ?
    O42 N4 C4 . . 117.62(13) ?
    O41 N4 C4 . . 118.38(14) ?
    C4 C5 N1 . . 103.76(13) ?
    C4 C5 C51 . . 134.27(14) ?
    N1 C5 C51 . . 121.97(13) ?
    O51 C51 N51 . . 124.64(14) ?
    O51 C51 C5 . . 119.48(13) ?
    N51 C51 C5 . . 115.84(13) ?
    C51 N51 H51A . . 121.0(14) ?
    C51 N51 H51B . . 118.4(12) ?
    H51A N51 H51B . . 120.2(19) ?
loop_
    _geom_torsion_atom_site_label_1
    _geom_torsion_atom_site_label_2
    _geom_torsion_atom_site_label_3
    _geom_torsion_atom_site_label_4
    _geom_torsion_site_symmetry_1
    _geom_torsion_site_symmetry_2
    _geom_torsion_site_symmetry_3
    _geom_torsion_site_symmetry_4
    _geom_torsion
    _geom_torsion_publ_flag
    C5 N1 C11 C16 . . . . -115.99(18) ?
    C2 N1 C11 C16 . . . . 55.6(2) ?
    C5 N1 C11 C12 . . . . 60.0(2) ?
    C2 N1 C11 C12 . . . . -128.44(17) ?
    C16 C11 C12 C13 . . . . 1.1(3) ?
    N1 C11 C12 C13 . . . . -174.80(15) ?
    C11 C12 C13 C14 . . . . -2.3(3) ?
    C11 C12 C13 Cl13 . . . . 176.52(12) ?
    C12 C13 C14 C15 . . . . 1.6(3) ?
    Cl13 C13 C14 C15 . . . . -177.23(17) ?
    C13 C14 C15 C16 . . . . 0.4(3) ?
    C12 C11 C16 C15 . . . . 0.8(3) ?
    N1 C11 C16 C15 . . . . 176.73(17) ?
    C14 C15 C16 C11 . . . . -1.6(3) ?
    C5 N1 C2 N3 . . . . 0.58(17) ?
    C11 N1 C2 N3 . . . . -172.15(14) ?
    C5 N1 C2 C21 . . . . -176.59(16) ?
    C11 N1 C2 C21 . . . . 10.7(2) ?
    N1 C2 N3 C4 . . . . 0.23(17) ?
    C21 C2 N3 C4 . . . . 177.36(16) ?
    C2 N3 C4 C5 . . . . -0.99(17) ?
    C2 N3 C4 N4 . . . . 176.64(14) ?
    N3 C4 N4 O42 . . . . -173.81(15) ?
    C5 C4 N4 O42 . . . . 3.5(2) ?
    N3 C4 N4 O41 . . . . 7.2(2) ?
    C5 C4 N4 O41 . . . . -175.54(15) ?
    N3 C4 C5 N1 . . . . 1.33(17) ?
    N4 C4 C5 N1 . . . . -176.15(14) ?
    N3 C4 C5 C51 . . . . -179.51(15) ?
    N4 C4 C5 C51 . . . . 3.0(3) ?
    C2 N1 C5 C4 . . . . -1.11(15) ?
    C11 N1 C5 C4 . . . . 171.84(13) ?
    C2 N1 C5 C51 . . . . 179.59(13) ?
    C11 N1 C5 C51 . . . . -7.5(2) ?
    C4 C5 C51 O51 . . . . -110.4(2) ?
    N1 C5 C51 O51 . . . . 68.6(2) ?
    C4 C5 C51 N51 . . . . 71.6(2) ?
    N1 C5 C51 N51 . . . . -109.36(17) ?
loop_
    _geom_hbond_atom_site_label_D
    _geom_hbond_atom_site_label_H
    _geom_hbond_atom_site_label_A
    _geom_hbond_site_symmetry_A
    _geom_hbond_distance_DH
    _geom_hbond_distance_HA
    _geom_hbond_distance_DA
    _geom_hbond_angle_DHA
    N51 H51A N3 7_566 0.85(2) 2.29(2) 3.130(2) 169.2(18)
    N51 H51B O51 4_545 0.87(2) 2.03(2) 2.8938(19) 171.3(18)
_iucr_refine_instructions_details
;
TITL mk_187 in C2/c
CELL 0.71073  21.842   7.371  16.247  90.000 108.68  90.000
ZERR    8.00   0.003   0.002   0.003   0.000   0.02   0.000
LATT  7
SYMM -X, Y, 0.5-Z
SFAC C H N O CL
UNIT 88 72 32 24 8
L.S. 10
BOND $H
FMAP 2
PLAN -5
OMIT 0 0 2
rem OMIT 5 1 2
rem OMIT -2 2 1
rem OMIT 0 50
CONF
eqiv $1 .5-x,1.5-y,1-z
htab c12 o41_$1
htab n51 n3_$1
eqiv $2 -x,y,.5-z
rtab clcl cl13 cl13_$2
rtab clcl c13 cl13 cl13_$2
rtab clcl cl13 cl13_$2 c13_$2
rtab clcl c13 cl13 cl13_$2 c13_$2
eqiv $3 .5-x,-.5+y,.5-z
htab n51 o51_$3
mpla c11 c12 c13 c14 c15 c16
mpla n1 c2 n3 c4 c5
mpla n4 o41 o42
mpla c51 o51 n51
mpla n1 c2 n3 c4 c5
ACTA 50
WGHT      0.0514      1.4411
FVAR       1.73489
N1    3    0.173599    0.852600    0.333629    11.00000    0.02731    0.02662 =
         0.02590   -0.00024    0.00639    0.00180
C11   1    0.120952    0.811607    0.255898    11.00000    0.02597    0.03329 =
         0.02780   -0.00021    0.00589    0.00046
C12   1    0.094228    0.639770    0.244972    11.00000    0.03389    0.03358 =
         0.03098    0.00086    0.00717   -0.00055
H12   2    0.107362    0.552302    0.288719    11.00000    0.03576
C13   1    0.047341    0.600359    0.166430    11.00000    0.03413    0.04002 =
         0.03771   -0.00601    0.00784   -0.00740
CL13  5    0.016032    0.382054    0.148540    11.00000    0.06151    0.04899 =
         0.05768   -0.01151    0.00504   -0.01981
C14   1    0.025793    0.728454    0.102031    11.00000    0.03978    0.06426 =
         0.03591    0.00207   -0.00454   -0.00678
H14   2   -0.006385    0.697872    0.051063    11.00000    0.06230
C15   1    0.053141    0.899081    0.115701    11.00000    0.04989    0.05804 =
         0.04291    0.01804   -0.00924   -0.00446
H15   2    0.039064    0.989479    0.074353    11.00000    0.06939
C16   1    0.101303    0.941853    0.191987    11.00000    0.03706    0.03926 =
         0.04143    0.00973    0.00186   -0.00329
H16   2    0.121671    1.055417    0.200802    11.00000    0.04824
C2    1    0.177971    0.996588    0.389271    11.00000    0.03698    0.02569 =
         0.02932   -0.00039    0.01181    0.00219
C21   1    0.123213    1.118445    0.385704    11.00000    0.04940    0.04523 =
         0.05804   -0.00527    0.01826    0.01473
AFIX 137
H21A  2    0.134249    1.191863    0.437193    11.00000   -1.50000
H21B  2    0.085665    1.047109    0.382082    11.00000   -1.50000
H21C  2    0.114252    1.195299    0.335528    11.00000   -1.50000
AFIX   0
N3    3    0.235682    1.005734    0.447638    11.00000    0.03984    0.02735 =
         0.02697   -0.00367    0.01094    0.00102
C4    1    0.268664    0.864290    0.428104    11.00000    0.03059    0.02661 =
         0.02176    0.00051    0.00679    0.00021
N4    3    0.335455    0.835394    0.475410    11.00000    0.03377    0.03660 =
         0.02803   -0.00292    0.00486   -0.00269
O41   4    0.360648    0.929428    0.539330    11.00000    0.04682    0.06767 =
         0.04339   -0.02167   -0.00478   -0.00461
O42   4    0.363731    0.715730    0.449911    11.00000    0.03611    0.06083 =
         0.05963   -0.01812    0.00524    0.01096
C5    1    0.232066    0.764715    0.359058    11.00000    0.02813    0.02495 =
         0.02227    0.00211    0.00764    0.00057
C51   1    0.244263    0.599833    0.312753    11.00000    0.02779    0.02640 =
         0.02499   -0.00284    0.00578   -0.00012
O51   4    0.246693    0.614469    0.238678    11.00000    0.06324    0.03095 =
         0.02652    0.00070    0.01985    0.00535
N51   3    0.249688    0.445440    0.355546    11.00000    0.05411    0.02428 =
         0.02636   -0.00120    0.01467    0.00318
H51A  2    0.251595    0.443685    0.408269    11.00000    0.03648
H51B  2    0.255538    0.346693    0.329889    11.00000    0.03535
HKLF 4
REM  mk_187 in C2/c
REM R1 =  0.0350 for   1845 Fo > 4sig(Fo)  and  0.0425 for all   2178 data
REM    197 parameters refined using      0 restraints
END
REM Highest difference peak  0.255,  deepest hole -0.268,  1-sigma level  0.042
Q1    1   0.3724  0.9831  0.4970  11.00000  0.05    0.25
Q2    1   0.0815  1.0919  0.3364  11.00000  0.05    0.18
Q3    1   0.2060  0.8090  0.3437  11.00000  0.05    0.18
Q4    1   0.2499  0.7788  0.4017  11.00000  0.05    0.18
Q5    1   0.1150  1.0758  0.4407  11.00000  0.05    0.18
;
data_global
_journal_date_recd_electronic     2011-07-29
_journal_date_accepted     2011-09-08
_journal_name_full     'Acta Crystallographica, Section E'
_journal_year     2011
_journal_volume     67
_journal_issue     10
_journal_page_first     o2626
_journal_page_last     o2626
_journal_paper_category     QO
_journal_coeditor_code     ZK2021
_publ_contact_author
;
Maciej Kubicki
Faculty of Chemistry
Adam Mickiewicz University
Grunwaldzka 6
60-780 Pozna\'n
Poland
;
_publ_contact_author_email     mkubicki@amu.edu.pl
_publ_section_title
;
1-(3-Chlorophenyl)-2-methyl-4-nitro-1<i>H</i>-imidazole-5-carboxamide
;
loop_
    _publ_author_name
    _publ_author_address
    'Korza\'nski, Artur'
;  Department of Chemistry
Adam Mickiewicz University
Grunwaldzka 6
60-780 Pozna\'n
Poland
;
    'Wagner, Pawe\/l'
;  The ARC Centre of Excellence for Electromaterials Science,
Intelligent Polymer Research Institute,
University of Wollongong, Innovation Campus, Squires Way,
Fairy Meadow, NSW 2519, Australia
;
    'Kubicki, Maciej'
;  Department of Chemistry
Adam Mickiewicz University
Grunwaldzka 6
60-780 Pozna\'n
Poland
;
_publ_section_synopsis     .
