# Supplementary material for: 1-(3-Chloro­phen­yl)-2-methyl-4-nitro-1H-imidazole-5-carboxamide
Source: Acta Crystallogr Sect E Struct Rep Online. 2011 Sep 14;67(Pt 10):o2626. doi: 10.1107/S1600536811036609 (PMC3201265; doi:10.1107/S1600536811036609)
Supplement: Supplementary file 2 [file e-67-o2626-Isup2.hkl]

#
# h,k,l, Fc-squared, Fo-squared, sigma(Fo-squared) and status flag
#
data_I
_shelx_title ' mk_187 in C2/c'
_shelx_refln_list_code          4
_shelx_F_calc_maximum      264.78
_exptl_crystal_F_000      1152.00
_reflns_d_resolution_high  0.7591
 
loop_
 _symmetry_equiv_pos_as_xyz
 'x, y, z'
 '-x, y, -z+1/2'
 'x+1/2, y+1/2, z'
 '-x+1/2, y+1/2, -z+1/2'
 '-x, -y, -z'
 'x, -y, z-1/2'
 '-x+1/2, -y+1/2, -z'
 'x+1/2, -y+1/2, z-1/2'
 
_cell_length_a    21.8420
_cell_length_b     7.3710
_cell_length_c    16.2470
_cell_angle_alpha  90.000
_cell_angle_beta  108.680
_cell_angle_gamma  90.000
 
_shelx_F_squared_multiplier     1.000
 
loop_
 _refln_index_h
 _refln_index_k
 _refln_index_l
 _refln_F_squared_calc
 _refln_F_squared_meas
 _refln_F_squared_sigma
 _refln_observed_status
   4   0   0    14091.91    13273.77    178.39 o
   6   0   0     2177.75     2629.01     99.77 o
  10   0   0    16212.84    17098.78    128.62 o
  12   0   0     4335.98     4576.08     44.52 o
  14   0   0     6630.67     7041.99     60.59 o
  16   0   0     1280.68     1275.71     27.99 o
  18   0   0      146.53      156.19     10.94 o
  20   0   0      233.33      213.31     21.51 o
  22   0   0      152.85      163.08     20.65 o
  24   0   0        8.77        8.65      9.22 o
  26   0   0      562.09      569.48     38.12 o
   1   1   0     2322.38     2376.06     18.15 o
   3   1   0    19171.43    16883.62     98.69 o
   5   1   0     5847.24     5686.08     25.05 o
   7   1   0     4440.56     4369.52     26.16 o
   9   1   0      693.27      709.72     12.42 o
  11   1   0      180.81      267.39     10.28 o
  13   1   0     1991.96     1968.74     44.28 o
  15   1   0       71.46       64.78      5.80 o
  17   1   0     1226.91     1213.58     31.13 o
  19   1   0        0.26       -5.90     19.36 o
  21   1   0       72.50       90.83     15.18 o
  23   1   0       97.32      128.32     13.55 o
  25   1   0        3.39       -2.84     12.36 o
   0   2   0     2274.00     2364.31     42.97 o
   2   2   0     3218.26     3138.85     55.10 o
   4   2   0     4196.22     4129.34    140.89 o
   6   2   0     5462.77     5366.79     67.06 o
   8   2   0        0.05        1.88      2.93 o
  10   2   0      127.18      103.59      6.75 o
  12   2   0     1810.51     1799.60     27.13 o
  14   2   0      644.36      654.09     15.11 o
  16   2   0      511.64      517.79     20.39 o
  18   2   0        1.66        2.14     12.65 o
  20   2   0      984.59      943.73     43.79 o
  22   2   0       14.31       22.09     14.38 o
  24   2   0        0.01       27.70     14.38 o
   1   3   0     3722.17     3623.64     17.40 o
   3   3   0     4097.47     4174.83     49.77 o
   5   3   0     7343.64     7731.21    239.23 o
   7   3   0     1555.47     1758.23     48.55 o
   9   3   0      432.72      442.15     14.12 o
  11   3   0      854.93      777.67     16.36 o
  13   3   0     1085.47     1133.11     44.24 o
  15   3   0     4049.53     3987.12     61.84 o
  17   3   0       40.39       27.91     12.75 o
  19   3   0       50.73       25.38     12.54 o
  21   3   0       87.33      109.87     19.10 o
  23   3   0      291.46      361.62     32.61 o
   0   4   0    14685.28    14722.71     58.53 o
   2   4   0     2389.04     2445.52     40.49 o
   4   4   0     1935.35     1748.35     21.72 o
   6   4   0      123.26       79.53      5.89 o
   8   4   0      741.90      614.20     33.63 o
  10   4   0       22.33       16.46      6.15 o
  12   4   0      712.20      793.34     21.86 o
  14   4   0      331.34      333.71     15.24 o
  16   4   0       32.69       13.32     11.16 o
  18   4   0       23.59       16.62     12.78 o
  20   4   0      104.16      129.44     20.21 o
  22   4   0      103.12      120.77     16.30 o
   1   5   0     3656.39     3413.77     34.12 o
   3   5   0       30.38       35.48      3.55 o
   5   5   0     1773.22     1885.69     25.55 o
   7   5   0      385.95      344.69     11.92 o
   9   5   0     2029.44     1998.45     28.76 o
  11   5   0      386.89      391.34     23.51 o
  13   5   0      811.78      816.06     20.39 o
  15   5   0       40.94       28.36     16.90 o
  17   5   0      521.74      500.23     23.95 o
  19   5   0      691.67      686.59     31.91 o
  21   5   0      417.02      503.83     25.17 o
  23   5   0        8.97       19.91     11.97 o
   0   6   0      203.07      203.07     14.31 o
   2   6   0      676.11      751.41     18.31 o
   4   6   0     1196.53     1180.00     28.76 o
   6   6   0      771.47      856.23     25.23 o
   8   6   0     1441.89     1474.20     41.54 o
  10   6   0       96.21       86.61      7.57 o
  12   6   0      115.73       82.65      7.89 o
  14   6   0      171.81      166.76     14.63 o
  16   6   0      222.98      268.25     18.45 o
  18   6   0       84.03       82.43     18.76 o
  20   6   0      549.13      610.57     28.25 o
   1   7   0      181.13      186.65      9.06 o
   3   7   0      208.51      216.29     14.05 o
   5   7   0      296.72      290.42     16.30 o
   7   7   0        9.27       27.15      6.59 o
   9   7   0      589.59      512.85     25.85 o
  11   7   0       33.18       35.42     12.63 o
  13   7   0        2.23      -16.54     16.54 o
  15   7   0       83.97       69.64     10.99 o
  17   7   0      235.16      245.54     18.56 o
   0   8   0     1818.64     1865.76     47.87 o
   2   8   0       15.83        7.91      4.67 o
   4   8   0     1645.81     1641.26     40.11 o
   6   8   0        6.32       11.71     10.98 o
   8   8   0       49.07       48.88      8.71 o
  10   8   0        2.24        3.77      9.34 o
  12   8   0      156.09      173.83     23.10 o
   1   9   0      104.17      128.64     10.67 o
   3   9   0      647.50      684.64     31.99 o
   5   9   0       16.94       12.07      6.20 o
   7   9   0       42.58       36.70     12.00 o
 -25   1   1       81.51      107.15     20.76 o
 -23   1   1      335.84      377.06     22.16 o
 -21   1   1        3.08        7.36     19.45 o
 -19   1   1      300.96      282.18     15.95 o
 -17   1   1     1077.78     1151.92     29.20 o
 -15   1   1       40.91       59.44      5.71 o
 -13   1   1        3.58        7.61      2.93 o
 -11   1   1     1174.59     1288.27     17.77 o
  -9   1   1     1422.30     1555.40     17.28 o
  -7   1   1     3789.40     3957.63     23.51 o
  -5   1   1    16305.44    15720.96     96.78 o
  -3   1   1    12953.20    12732.66     99.91 o
  -1   1   1    32133.33    29584.95     81.98 o
   1   1   1     5532.63     3718.70   1424.71 o
   3   1   1      232.65      226.52      6.28 o
   5   1   1     1736.49     1639.20     28.95 o
   7   1   1     6178.00     5681.56    105.86 o
   9   1   1     3971.64     3774.05     31.98 o
  11   1   1      172.02      239.67      8.57 o
  13   1   1      460.14      569.12     14.15 o
  15   1   1     4236.49     4154.45     40.41 o
  17   1   1       97.95       96.41     12.35 o
  19   1   1      214.97      197.65     10.77 o
  21   1   1      409.07      370.37     19.81 o
  23   1   1       42.16       42.01      9.43 o
  25   1   1       12.11       -3.45     14.05 o
 -26   2   1       88.82      127.78     22.29 o
 -24   2   1      116.21      129.84     21.27 o
 -22   2   1      405.19      445.73     33.25 o
 -20   2   1     1773.12     1773.00     59.39 o
 -18   2   1       25.46       45.04      9.07 o
 -16   2   1      143.61      142.22      8.12 o
 -14   2   1      683.62      675.20     14.84 o
 -12   2   1      256.53      249.49      8.49 o
 -10   2   1       19.81       33.52      4.77 o
  -8   2   1     1340.60     1189.15     15.33 o
  -6   2   1    13928.23    14333.28    140.16 o
  -4   2   1     1399.98     1061.28     23.75 o
  -2   2   1      274.95      252.81     11.50 o
   0   2   1     1628.41     1581.07     23.54 o
   2   2   1    25517.86    23759.97     79.43 o
   4   2   1     1881.19     1857.55     21.49 o
   6   2   1    13294.32    13019.98     63.07 o
   8   2   1       96.01       41.36      3.50 o
  10   2   1     9303.16     9439.47     98.08 o
  12   2   1       69.10       43.04      4.47 o
  14   2   1     1391.99     1391.16     22.70 o
  16   2   1       12.09       14.01      4.47 o
  18   2   1     2010.34     2090.65     37.61 o
  20   2   1      259.50      260.35     25.83 o
  22   2   1       19.65       42.53     15.54 o
  24   2   1      182.52      163.80     22.51 o
 -25   3   1       28.21       50.49     18.14 o
 -23   3   1      106.14       95.63     19.34 o
 -21   3   1      854.27      850.77     28.25 o
 -19   3   1      768.26      816.04     41.15 o
 -17   3   1      166.60      196.14     22.02 o
 -15   3   1      653.82      655.56     19.74 o
 -13   3   1      233.09      238.62     11.51 o
 -11   3   1      192.79      204.60      7.10 o
  -9   3   1     1551.30     1687.97     59.39 o
  -7   3   1        0.04        3.21      2.55 o
  -5   3   1     7860.68     8023.42     41.36 o
  -3   3   1     3409.65     3428.57     29.74 o
  -1   3   1      836.02      968.63      9.35 o
   1   3   1      315.71      419.72      7.10 o
   3   3   1     2708.89     2394.17     51.95 o
   5   3   1     1967.15     1901.93     25.79 o
   7   3   1     8632.21     8749.46    129.72 o
   9   3   1     4152.20     4404.70    106.32 o
  11   3   1     1140.79     1083.25     23.82 o
  13   3   1     1806.69     1787.41     32.45 o
  15   3   1     2324.92     2201.70     38.59 o
  17   3   1      352.57      380.46     17.75 o
  19   3   1       40.64       41.86     14.86 o
  21   3   1      392.91      416.85     32.11 o
  23   3   1       49.76       33.89     12.16 o
 -22   4   1       23.41       26.34      8.71 o
 -20   4   1      860.29      826.16     28.97 o
 -18   4   1      183.54      157.92     13.75 o
 -16   4   1      686.04      667.88     24.04 o
 -14   4   1      227.16      220.86     15.04 o
 -12   4   1      612.25      656.81     16.35 o
 -10   4   1       45.64       48.30      5.35 o
  -8   4   1        4.12       20.91      4.17 o
  -6   4   1      350.99      370.62     10.75 o
  -4   4   1       44.89       57.40      3.77 o
  -2   4   1       63.10       83.77      4.87 o
   0   4   1      109.49      127.90      3.97 o
   2   4   1     4682.04     5049.47     45.17 o
   4   4   1      390.56      485.19     14.08 o
   6   4   1      783.64      842.17     19.56 o
   8   4   1       71.60       61.50      6.53 o
  10   4   1     2710.90     2698.23    102.52 o
  12   4   1       69.69       69.32      7.55 o
  14   4   1        3.60       -8.57      8.57 o
  16   4   1       30.61       52.39     14.84 o
  18   4   1        1.34       16.27     13.54 o
  20   4   1       36.11       50.81     16.52 o
  22   4   1      153.03      145.27     22.60 o
 -23   5   1      107.31      103.36     17.94 o
 -21   5   1       81.39       95.29     12.39 o
 -19   5   1      300.19      299.90     19.02 o
 -17   5   1        6.08        4.38      8.14 o
 -15   5   1      128.49      141.82     13.46 o
 -13   5   1     1558.75     1581.63     35.76 o
 -11   5   1      196.61      162.39      9.22 o
  -9   5   1      307.81      326.37     12.18 o
  -7   5   1      287.65      363.74     16.37 o
  -5   5   1      130.08      122.63      5.92 o
  -3   5   1     2123.83     2194.28     37.37 o
  -1   5   1       16.71       35.57      5.53 o
   1   5   1     1725.96     1665.96     32.79 o
   3   5   1      103.34      109.30      6.50 o
   5   5   1     2273.19     2227.24     52.27 o
   7   5   1      712.80      672.40     22.43 o
   9   5   1      798.48      757.76     21.74 o
  11   5   1      540.33      526.32     22.56 o
  13   5   1     2171.05     2054.92     38.91 o
  15   5   1       37.75       55.21     14.28 o
  17   5   1      139.07      144.54     20.83 o
  19   5   1        6.93       -0.44     12.36 o
  21   5   1       30.26       42.92     10.04 o
 -20   6   1      320.50      339.41     21.72 o
 -18   6   1      212.86      185.27     15.75 o
 -16   6   1      404.26      416.46     21.28 o
 -14   6   1      106.49       95.00     20.14 o
 -12   6   1       27.76       43.41      8.23 o
 -10   6   1      296.77      300.10     14.89 o
  -8   6   1     1010.89      915.04     22.13 o
  -6   6   1     3026.02     3081.65     46.12 o
  -4   6   1       52.76       62.33      6.05 o
  -2   6   1      982.69      907.79     19.77 o
   0   6   1      266.64      267.15     11.31 o
   2   6   1     3639.48     3588.76     49.45 o
   4   6   1      339.08      300.87     15.24 o
   6   6   1     5736.81     5979.62     65.88 o
   8   6   1      116.38       97.49     10.47 o
  10   6   1     2251.30     2256.31     55.67 o
  12   6   1       19.45        7.24      8.56 o
  14   6   1     1086.90     1121.29     33.45 o
  16   6   1        9.54       12.96      8.80 o
  18   6   1      435.47      451.41     43.06 o
 -17   7   1      185.88      178.25     16.42 o
 -15   7   1       22.04       26.03      8.66 o
 -13   7   1      363.15      369.15     30.20 o
 -11   7   1      264.77      290.34     26.66 o
  -9   7   1       46.63       44.88      7.76 o
  -7   7   1     2110.00     2256.06     49.01 o
  -5   7   1      489.02      477.49     20.32 o
  -3   7   1      621.80      636.12     18.38 o
  -1   7   1      155.06      175.09      8.93 o
   1   7   1      510.29      493.31     16.43 o
   3   7   1      231.13      253.11     17.80 o
   5   7   1      467.34      549.59     22.40 o
   7   7   1      114.92      149.16     12.40 o
   9   7   1      863.49      827.83     27.56 o
  11   7   1      664.05      651.62     25.15 o
  13   7   1       38.15       33.20     13.26 o
  15   7   1      365.01      404.12     22.06 o
  17   7   1      176.29      178.76     22.90 o
 -12   8   1      165.02      177.60     23.12 o
 -10   8   1      747.36      753.71     42.46 o
  -8   8   1        0.27      -13.03     13.03 o
  -6   8   1       61.04       54.38      8.99 o
  -4   8   1       52.25       38.93      6.54 o
  -2   8   1      506.01      539.22     19.08 o
   0   8   1      272.27      263.15     13.36 o
   2   8   1      149.16      151.73     12.99 o
   4   8   1        0.42        6.28      6.07 o
   6   8   1        1.19       -0.19      8.80 o
   8   8   1        0.63        7.10      7.51 o
  10   8   1      137.64      121.02     19.68 o
  12   8   1       54.86       62.27     16.87 o
  -7   9   1        8.87       10.29     11.42 o
  -5   9   1       63.79       74.78      8.81 o
  -3   9   1       84.69       82.84     11.05 o
  -1   9   1        2.85        1.19      5.75 o
   1   9   1      110.81      102.69     11.91 o
   3   9   1       13.56       11.81      5.47 o
   5   9   1       34.67       37.96      8.33 o
   7   9   1       87.37       88.89     14.64 o
 -28   0   2       10.13       13.74     13.02 o
 -26   0   2       95.37      151.01     21.77 o
 -24   0   2        0.11       16.20     13.76 o
 -22   0   2     1442.68     1541.37     54.32 o
 -20   0   2       39.29       83.94     15.93 o
 -18   0   2      646.75      695.18     32.73 o
 -16   0   2     1101.84     1149.12     38.75 o
 -14   0   2    10299.65    10016.96    103.41 o
 -12   0   2       33.15       34.05      8.86 o
 -10   0   2       95.45      114.94     11.06 o
  -8   0   2     5053.34     5515.96     55.42 o
  -4   0   2    23076.76    22205.72    108.59 o
  -2   0   2     2314.30     2441.82     23.26 o
   2   0   2     1498.03     1229.76     19.34 o
   6   0   2      882.46      838.17     15.41 o
   8   0   2    12723.32    10847.35    524.65 o
  10   0   2    16808.03    16154.88    966.11 o
  12   0   2     5940.27     5640.02    333.73 o
  14   0   2     2277.57     2124.53    139.78 o
  16   0   2     3704.15     3564.29    158.88 o
  18   0   2      236.49      229.06     16.46 o
  20   0   2     1810.49     1843.62     40.53 o
  22   0   2       33.88       85.49     16.47 o
  24   0   2      458.92      523.08     36.38 o
  26   0   2       30.15       15.79     13.22 o
 -27   1   2      343.39      436.95     35.93 o
 -25   1   2        9.20      -10.74     15.84 o
 -23   1   2      313.60      309.76     18.57 o
 -21   1   2     1159.80     1118.03     31.61 o
 -19   1   2     3527.08     3703.46     53.26 o
 -17   1   2       13.49       11.53     14.47 o
 -15   1   2     1036.37     1023.88     18.62 o
 -13   1   2      871.36      937.67     16.20 o
 -11   1   2     3258.49     3147.47     26.18 o
  -9   1   2      702.87      643.38     10.61 o
  -7   1   2    30993.34    29427.40     52.23 o
  -5   1   2     3430.56     3051.80     13.92 o
  -3   1   2     6652.04     6683.05     23.99 o
  -1   1   2     1436.96     1455.44    110.34 o
   1   1   2     1582.02     1619.03     22.84 o
   3   1   2    10244.40     9816.72     84.91 o
   5   1   2      351.94      447.23     10.24 o
   7   1   2     2278.87     2052.16     34.64 o
   9   1   2      579.43      631.80     15.15 o
  11   1   2     1670.81     1505.42     18.91 o
  13   1   2     2197.99     2231.51     24.91 o
  15   1   2       73.28       75.39      8.21 o
  17   1   2      114.25      127.35      8.70 o
  19   1   2     1194.49     1211.01     25.75 o
  21   1   2        3.72       -4.44     14.30 o
  23   1   2       13.76       25.01      8.90 o
  25   1   2       29.09       55.73     16.69 o
 -26   2   2      234.06      226.37     25.70 o
 -24   2   2        0.69        2.72     13.34 o
 -22   2   2      149.77      168.11     22.07 o
 -20   2   2        0.16        1.44     11.89 o
 -18   2   2       45.26       46.97     12.06 o
 -16   2   2       64.78       57.86     16.41 o
 -14   2   2        9.12       18.21      3.74 o
 -12   2   2      143.78      203.87      7.36 o
 -10   2   2       55.56       53.39      3.47 o
  -8   2   2     1568.36     1480.01     13.60 o
  -6   2   2       86.62       82.33      3.15 o
  -4   2   2     2775.10     2533.41     21.65 o
  -2   2   2     4788.53     4999.57     31.36 o
   0   2   2       54.26       22.27      4.14 o
   2   2   2       58.27       48.08      2.73 o
   4   2   2      622.67      646.61     13.61 o
   6   2   2      621.85      638.36     15.08 o
   8   2   2     1538.59     1564.08     25.29 o
  10   2   2       74.71       58.47      4.60 o
  12   2   2       10.73        8.93      3.58 o
  14   2   2       11.24       15.33      4.82 o
  16   2   2      365.97      389.53     13.64 o
  18   2   2      163.75      161.61      9.88 o
  20   2   2      487.47      437.19     30.37 o
  22   2   2       28.89       25.57     13.04 o
  24   2   2       15.99        6.17     13.84 o
 -25   3   2      344.05      403.42     34.79 o
 -23   3   2       14.28       35.64     16.83 o
 -21   3   2      276.08      248.88     16.89 o
 -19   3   2      123.54      164.78     13.77 o
 -17   3   2     1810.25     1697.47     35.63 o
 -15   3   2       95.40       94.14     14.50 o
 -13   3   2     2098.83     1951.96     25.19 o
 -11   3   2      527.55      462.75     13.09 o
  -9   3   2     1073.37     1095.60     14.11 o
  -7   3   2      105.66      107.58      3.82 o
  -5   3   2     5488.76     5805.41     48.43 o
  -3   3   2      769.68      831.31     12.11 o
  -1   3   2     1066.47     1138.40     22.79 o
   1   3   2     3055.63     3192.76     36.35 o
   3   3   2     5065.35     4658.84    220.93 o
   5   3   2      385.57      373.93     13.99 o
   7   3   2      603.15      562.36     15.76 o
   9   3   2     3185.91     2915.88     37.94 o
  11   3   2     1134.32     1073.82     24.67 o
  13   3   2      685.27      663.37     20.74 o
  15   3   2     1247.93     1206.57     48.05 o
  17   3   2     1086.38      984.39     28.65 o
  19   3   2      336.74      282.77     24.68 o
  21   3   2      382.87      391.64     31.26 o
  23   3   2       11.34       10.09     13.32 o
 -24   4   2        4.80        5.76     14.55 o
 -22   4   2      483.98      516.92     24.02 o
 -20   4   2       27.59       20.40      9.97 o
 -18   4   2     1533.46     1613.33     63.52 o
 -16   4   2      494.54      453.60     29.53 o
 -14   4   2     4653.22     4439.28     57.04 o
 -12   4   2      633.64      699.50     16.44 o
 -10   4   2     1966.77     1985.89     25.71 o
  -8   4   2     1210.67     1229.55     19.59 o
  -6   4   2    13784.10    13848.71     72.22 o
  -4   4   2      893.66      896.55     12.89 o
  -2   4   2      387.40      427.67      9.99 o
   0   4   2     8338.27     8699.61     73.09 o
   2   4   2       57.70       35.14      2.68 o
   4   4   2     3959.77     3468.91    408.10 o
   6   4   2     3053.92     2988.56     69.35 o
   8   4   2     1640.25     1409.17     27.51 o
  10   4   2      280.52      254.05     12.98 o
  12   4   2      508.21      464.03     18.12 o
  14   4   2      300.25      312.62     15.78 o
  16   4   2        0.91       -2.70      4.54 o
  18   4   2        0.12        2.71     10.52 o
  20   4   2      102.52      103.88     19.44 o
  22   4   2      502.44      550.15     39.49 o
 -23   5   2       44.03       40.92     11.59 o
 -21   5   2      280.41      282.31     18.88 o
 -19   5   2        9.86       13.23      8.08 o
 -17   5   2        9.04        6.67      8.13 o
 -15   5   2      904.15      894.08     38.94 o
 -13   5   2       25.28        7.67      8.49 o
 -11   5   2      625.32      564.88     15.78 o
  -9   5   2      167.37      148.43      8.30 o
  -7   5   2      221.39      184.93      8.93 o
  -5   5   2       58.31       66.46      4.64 o
  -3   5   2      154.83      166.45      7.48 o
  -1   5   2     2131.80     2065.99     27.14 o
   1   5   2       50.87       62.35      7.24 o
   3   5   2     3034.12     2995.38     37.34 o
   5   5   2        2.22        3.10      3.87 o
   7   5   2      281.45      246.52     19.31 o
   9   5   2      334.58      312.08     14.60 o
  11   5   2     2130.49     1980.38     86.43 o
  13   5   2      131.44      123.10     10.53 o
  15   5   2      299.42      292.95     15.75 o
  17   5   2      324.07      314.29     26.61 o
  19   5   2      316.85      360.60     31.02 o
 -20   6   2        4.01       13.01      8.26 o
 -18   6   2        2.12        4.71      8.10 o
 -16   6   2       11.76        6.39      8.26 o
 -14   6   2       17.35       29.68      9.36 o
 -12   6   2       18.71       32.93      9.12 o
 -10   6   2       15.17        6.49      4.06 o
  -8   6   2      188.09      205.69     10.57 o
  -6   6   2      878.00      972.24     25.89 o
  -4   6   2     1182.53     1140.05     21.73 o
  -2   6   2     2115.50     2045.09     30.03 o
   0   6   2      492.36      492.37     15.15 o
   2   6   2       79.39       93.57      9.50 o
   4   6   2     1656.13     1758.28     51.76 o
   6   6   2        0.34       -0.09      6.49 o
   8   6   2      579.23      547.23     16.77 o
  10   6   2      961.12      866.36     32.70 o
  12   6   2     1649.04     1666.62     59.48 o
  14   6   2      218.96      226.75     22.41 o
  16   6   2        7.58        8.94     11.54 o
  18   6   2      135.82      168.00     24.73 o
 -19   7   2       42.92       62.27     16.84 o
 -17   7   2      246.27      255.77     18.58 o
 -15   7   2        9.94        9.88      8.53 o
 -13   7   2      782.75      713.68     40.75 o
 -11   7   2       76.18       94.94     17.49 o
  -9   7   2        0.05        2.60      9.64 o
  -7   7   2       40.27       46.06     10.16 o
  -5   7   2      140.48      154.34     12.11 o
  -3   7   2      200.98      205.32      9.36 o
  -1   7   2      978.49     1047.46     34.95 o
   1   7   2     3217.39     3284.24     51.83 o
   3   7   2        0.11       -2.44      5.84 o
   5   7   2      158.28      150.88     16.71 o
   7   7   2        0.28       -3.43      5.66 o
   9   7   2     1126.73     1147.15     33.06 o
  11   7   2        2.90        3.09      5.26 o
  13   7   2      300.27      305.59     29.54 o
  15   7   2      113.40      123.80     18.66 o
  17   7   2        0.64      -15.56     15.56 o
 -12   8   2       14.01       -9.39     12.42 o
 -10   8   2      420.83      421.32     32.62 o
  -8   8   2      297.40      284.86     26.92 o
  -6   8   2        5.21        4.20      5.23 o
  -4   8   2      200.00      197.21     12.26 o
  -2   8   2      179.46      183.11     11.57 o
   0   8   2       17.33       18.97      5.19 o
   2   8   2       17.97        4.55      6.69 o
   4   8   2      612.75      690.08     88.88 o
   6   8   2      396.15      374.43     20.20 o
   8   8   2      144.55      122.23     17.04 o
  10   8   2      117.09      103.54     11.47 o
  -7   9   2       65.15       73.68     16.36 o
  -5   9   2      173.87      192.41     16.93 o
  -3   9   2       16.04       14.67     15.90 o
  -1   9   2       23.33       25.28      7.76 o
   1   9   2     1021.80     1110.46     44.78 o
   3   9   2      201.14      235.63     19.82 o
   5   9   2      358.44      381.18     21.80 o
   7   9   2        1.54       19.32     10.79 o
 -27   1   3       50.19       25.27     13.09 o
 -25   1   3        4.54        2.51     12.55 o
 -23   1   3      161.90      195.00     15.91 o
 -21   1   3        6.96        9.76      9.61 o
 -19   1   3      346.42      391.01     18.72 o
 -17   1   3     1059.18     1092.84     35.82 o
 -15   1   3      413.66      387.61     10.26 o
 -13   1   3     3621.15     3710.11     53.66 o
 -11   1   3      360.06      264.02     12.16 o
  -9   1   3     2436.40     2688.46     17.23 o
  -7   1   3     4860.84     4775.93     24.35 o
  -5   1   3      208.90      246.79      5.79 o
  -3   1   3    37896.97    36445.31     80.00 o
  -1   1   3     1395.60     1477.07     37.14 o
   1   1   3     9573.83     9742.96    127.83 o
   3   1   3      726.25      722.22     13.72 o
   5   1   3    11220.46    11153.01    148.18 o
   7   1   3       53.85       73.30      4.81 o
   9   1   3     3397.46     3606.59     35.64 o
  11   1   3      884.86      858.52     15.95 o
  13   1   3     1684.00     1654.49     29.97 o
  15   1   3      235.68      204.84      8.99 o
  17   1   3       21.25       24.33      5.29 o
  19   1   3      945.88      990.40     24.39 o
  21   1   3        0.71        4.24      7.06 o
  23   1   3        1.54        4.49      7.54 o
 -26   2   3       43.93        2.68     16.53 o
 -24   2   3       47.32       17.58     14.74 o
 -22   2   3      575.82      671.72     40.40 o
 -20   2   3      907.15      990.45     45.05 o
 -18   2   3      555.80      583.33     21.59 o
 -16   2   3     1498.03     1600.17     37.44 o
 -14   2   3      257.28      220.88      7.23 o
 -12   2   3    16934.62    16753.23     66.89 o
 -10   2   3     2703.12     2497.87     26.37 o
  -8   2   3      310.24      389.13      7.73 o
  -6   2   3     5978.10     6018.97     34.96 o
  -4   2   3    70109.53    67751.71    181.50 o
  -2   2   3     6891.07     7089.39    177.77 o
   0   2   3     9408.95    10181.42     92.82 o
   2   2   3      442.70      437.76     16.37 o
   4   2   3     4208.51     4174.56     36.80 o
   6   2   3     6113.81     6366.79     65.31 o
   8   2   3      169.84      195.69     12.20 o
  10   2   3     7756.30     7543.83    410.31 o
  12   2   3      440.66      439.96     16.30 o
  14   2   3     1913.97     1973.54     36.73 o
  16   2   3     2240.13     2236.26     41.83 o
  18   2   3      233.67      260.47     15.68 o
  20   2   3        3.01        2.60      5.25 o
  22   2   3      461.64      530.19     36.91 o
  24   2   3        4.35       50.00     15.63 o
 -25   3   3      113.50      166.82     25.19 o
 -23   3   3      370.91      400.80     33.88 o
 -21   3   3       70.23       61.97     11.20 o
 -19   3   3      131.36      149.67     14.76 o
 -17   3   3     1861.52     1804.30     36.55 o
 -15   3   3       91.51      106.35     18.48 o
 -13   3   3     2887.38     2842.36     41.10 o
 -11   3   3     3988.09     3909.48     25.86 o
  -9   3   3     3799.93     4152.72     24.22 o
  -7   3   3      594.62      544.68      9.24 o
  -5   3   3      217.66      177.82      5.77 o
  -3   3   3     1775.14     1671.29     22.45 o
  -1   3   3      774.18      800.21     14.94 o
   1   3   3     4629.46     5050.26     50.57 o
   3   3   3     2306.81     2433.05     20.93 o
   5   3   3     3267.31     3620.64     38.49 o
   7   3   3     5687.55     5790.18     74.64 o
   9   3   3     1617.36     1417.84     47.12 o
  11   3   3       39.91       54.68      6.79 o
  13   3   3      465.78      416.08     18.68 o
  15   3   3     4744.58     4673.28    241.25 o
  17   3   3      670.51      638.53     24.08 o
  19   3   3      691.20      804.89     42.41 o
  21   3   3       77.67       72.05     17.54 o
  23   3   3       61.85      104.48     22.18 o
 -24   4   3       34.98       32.07     16.80 o
 -22   4   3       20.47       -2.83      9.09 o
 -20   4   3      162.60      188.98     15.15 o
 -18   4   3        0.09       -5.57     14.69 o
 -16   4   3        4.38        4.13      7.31 o
 -14   4   3      606.50      509.49     30.34 o
 -12   4   3      196.95      181.61     22.35 o
 -10   4   3     1206.73     1274.33     25.03 o
  -8   4   3      235.93      226.57      8.80 o
  -6   4   3      167.27      190.86      6.23 o
  -4   4   3      148.16      159.45      5.80 o
  -2   4   3      366.86      425.35     10.61 o
   0   4   3      884.33      857.74     18.52 o
   2   4   3       32.23       39.77      3.15 o
   4   4   3      945.40      970.13     21.11 o
   6   4   3      204.16      203.32     10.43 o
   8   4   3     1293.46     1243.59     32.57 o
  10   4   3       35.08       31.86      5.85 o
  12   4   3      986.91      931.28     36.00 o
  14   4   3      958.53      940.94     28.30 o
  16   4   3     1821.62     1666.76     38.23 o
  18   4   3      132.52       96.70     17.95 o
  20   4   3      290.54      344.22     30.91 o
 -23   5   3        0.00        9.83      8.69 o
 -21   5   3       28.11       45.61     10.77 o
 -19   5   3      211.59      196.84     18.65 o
 -17   5   3      359.63      427.89     21.08 o
 -15   5   3      303.37      271.13     16.84 o
 -13   5   3     1311.74     1259.67     32.13 o
 -11   5   3       44.99       48.38      8.36 o
  -9   5   3     1030.96     1092.53     20.77 o
  -7   5   3      297.92      236.60      9.77 o
  -5   5   3      296.24      280.51      8.55 o
  -3   5   3      124.06      115.75      5.80 o
  -1   5   3     2107.16     2148.98     34.61 o
   1   5   3      135.92      122.66     13.29 o
   3   5   3      948.70     1011.23    110.40 o
   5   5   3       13.26       37.18      5.84 o
   7   5   3      154.18      158.37     10.56 o
   9   5   3       32.87       36.46     11.61 o
  11   5   3      632.31      588.93     21.57 o
  13   5   3      197.80      167.70     12.48 o
  15   5   3      334.57      294.53     17.00 o
  17   5   3      227.05      231.70     25.30 o
  19   5   3       78.81       25.18     13.50 o
 -20   6   3       90.15      115.37     16.35 o
 -18   6   3      146.75      187.94     16.16 o
 -16   6   3      228.59      230.38     16.70 o
 -14   6   3      111.15      135.55     13.25 o
 -12   6   3      278.94      331.23     17.74 o
 -10   6   3      756.64      830.46     34.35 o
  -8   6   3     1627.60     1528.20     26.06 o
  -6   6   3        3.05        7.64      5.28 o
  -4   6   3      676.66      659.33     14.80 o
  -2   6   3       16.06        6.58      4.62 o
   0   6   3     3476.84     3453.67    110.75 o
   2   6   3       25.49       48.76     18.73 o
   4   6   3        2.42        5.87      6.02 o
   6   6   3      873.86      779.86     34.23 o
   8   6   3       76.79       73.67     17.86 o
  10   6   3     1261.89     1231.10     31.58 o
  12   6   3        8.62        8.93      6.55 o
  14   6   3      479.95      437.23     20.74 o
  16   6   3      468.17      520.18     36.16 o
  18   6   3      571.43      650.35     41.73 o
 -19   7   3        0.08       -3.29     11.72 o
 -17   7   3      193.85      207.98     16.86 o
 -15   7   3      269.92      250.28     17.66 o
 -13   7   3     1033.50     1034.83     48.00 o
 -11   7   3        4.89        0.13     10.56 o
  -9   7   3      678.08      707.21     38.12 o
  -7   7   3       17.36       16.47      6.01 o
  -5   7   3      402.95      382.44     15.25 o
  -3   7   3      108.93       93.08      7.78 o
  -1   7   3      292.87      316.60     16.56 o
   1   7   3      368.12      326.65     19.84 o
   3   7   3      570.11      591.20     23.40 o
   5   7   3        4.98        1.44      5.81 o
   7   7   3      138.89      120.09     16.59 o
   9   7   3      109.74      107.91     11.76 o
  11   7   3       48.99       51.85     21.11 o
  13   7   3      429.76      489.03     35.53 o
  15   7   3      160.09      192.56     17.16 o
 -12   8   3       91.73       85.21     17.95 o
 -10   8   3      156.57      137.14     20.51 o
  -8   8   3      114.15      145.30     14.06 o
  -6   8   3      118.25      132.57     13.36 o
  -4   8   3       11.96       13.62      6.59 o
  -2   8   3       61.55       69.64      9.09 o
   0   8   3       10.60        4.61      8.71 o
   2   8   3      131.48      159.95     17.69 o
   4   8   3      950.04      947.06     31.35 o
   6   8   3        1.77        0.39     14.73 o
   8   8   3       19.56       16.41      6.63 o
  10   8   3       36.19       22.88      7.14 o
  -7   9   3       43.40       32.77     12.76 o
  -5   9   3        0.16       -3.19      9.48 o
  -3   9   3       26.33       18.90      6.79 o
  -1   9   3       84.76       84.92     10.91 o
   1   9   3       20.04        6.97     10.36 o
   3   9   3       27.79       22.84     11.22 o
   5   9   3        4.86       15.49     14.16 o
   7   9   3      378.48      444.72     32.71 o
 -28   0   4       68.99      118.06     21.74 o
 -26   0   4       20.52       18.56     13.13 o
 -24   0   4       49.66       56.09     16.00 o
 -22   0   4      543.73      585.57     34.35 o
 -20   0   4      300.40      286.53     23.92 o
 -18   0   4        9.50        8.59     11.70 o
 -16   0   4     1415.82     1342.65     41.54 o
 -14   0   4      679.50      703.12     15.16 o
 -12   0   4     1310.36     1396.47     19.75 o
 -10   0   4     1943.08     1779.19     20.70 o
  -8   0   4     1447.18     1752.65     32.53 o
  -6   0   4     4889.95     3472.20   1087.17 o
  -2   0   4    13003.65    13563.12     98.71 o
   0   0   4    17842.20    16248.85     76.76 o
   2   0   4     9662.29     9105.22     66.73 o
   4   0   4     8991.31     8826.39     75.31 o
   6   0   4     3292.51     3792.15     54.84 o
   8   0   4      188.57      271.46     16.42 o
  10   0   4      524.98      772.31     20.19 o
  12   0   4      921.42      973.80     24.57 o
  14   0   4      288.96      299.76     14.79 o
  16   0   4      122.11       93.94      9.59 o
  18   0   4      370.22      340.32     17.96 o
  20   0   4      650.86      712.21     27.24 o
  22   0   4      264.85      263.33     17.82 o
 -27   1   4        1.63        2.21     13.18 o
 -25   1   4      230.02      270.92     18.60 o
 -23   1   4       39.30       35.58     20.85 o
 -21   1   4       58.70       54.79     10.75 o
 -19   1   4       15.77       25.01      8.62 o
 -17   1   4        2.21        3.97      4.20 o
 -15   1   4     1606.85     1620.63     22.84 o
 -13   1   4     1160.84     1173.24     18.13 o
 -11   1   4      565.30      445.36     12.53 o
  -9   1   4     5705.29     5422.76     32.82 o
  -7   1   4    24154.84    23253.45     63.12 o
  -5   1   4       92.58       98.53      4.84 o
  -3   1   4    65541.71    63246.86    712.52 o
  -1   1   4     8633.54     8865.97     49.37 o
   1   1   4     3217.93     3284.53     64.32 o
   3   1   4      764.52      704.21     14.59 o
   5   1   4     9498.37     8956.50     57.14 o
   7   1   4     6021.25     7100.96     45.39 o
   9   1   4     1212.98     1387.08     21.89 o
  11   1   4      633.29      648.42     16.38 o
  13   1   4     1291.54     1258.21     42.54 o
  15   1   4      170.43      189.02     10.37 o
  17   1   4      448.91      401.33     15.61 o
  19   1   4       31.08       29.39      7.62 o
  21   1   4       11.20        4.07      5.13 o
  23   1   4      347.64      422.81     34.11 o
 -26   2   4       44.23       58.43     19.20 o
 -24   2   4      597.54      710.34     42.81 o
 -22   2   4       17.23       21.71     15.00 o
 -20   2   4       94.82       75.84     17.52 o
 -18   2   4      674.76      671.62     18.00 o
 -16   2   4      276.09      247.20     10.52 o
 -14   2   4        6.24       16.78      4.94 o
 -12   2   4       86.81       96.23      4.66 o
 -10   2   4     2237.92     2400.88     17.33 o
  -8   2   4       39.19       66.06      4.39 o
  -6   2   4        0.12        1.61      1.35 o
  -4   2   4     6035.06     6036.51     35.45 o
  -2   2   4    12838.56    13732.74     97.21 o
   0   2   4     1385.24     1262.59     18.23 o
   2   2   4    11661.18    11332.72     86.54 o
   4   2   4       18.57       15.91      4.85 o
   6   2   4     1117.15     1108.84     21.87 o
   8   2   4      400.40      407.39     14.46 o
  10   2   4      828.76      707.13     20.26 o
  12   2   4      886.45      845.20     23.70 o
  14   2   4      560.86      558.30     21.08 o
  16   2   4     1004.41      953.40     28.74 o
  18   2   4        1.59        3.79      9.11 o
  20   2   4      341.26      357.39     20.11 o
  22   2   4       53.86       56.51     16.01 o
 -25   3   4        0.34        5.50     15.24 o
 -23   3   4       22.48       32.17     16.00 o
 -21   3   4      170.79      144.03     13.56 o
 -19   3   4      176.15      188.72     13.81 o
 -17   3   4       49.45       77.33     12.86 o
 -15   3   4      158.82      214.40     17.38 o
 -13   3   4        1.12        2.21      6.43 o
 -11   3   4        0.16        4.32      2.43 o
  -9   3   4     1089.77     1047.37     14.29 o
  -7   3   4     1657.56     1757.33     32.64 o
  -5   3   4     1656.09     1510.27     34.19 o
  -3   3   4     3240.96     3133.10     32.27 o
  -1   3   4     5701.76     5991.16     43.02 o
   1   3   4      421.91      495.14     20.08 o
   3   3   4      720.06      545.18     13.43 o
   5   3   4      252.10      264.89     11.13 o
   7   3   4      651.33      645.27     18.36 o
   9   3   4        5.76       14.44      9.29 o
  11   3   4      388.01      418.90     17.08 o
  13   3   4     1705.80     1571.89     34.09 o
  15   3   4      432.53      388.91     18.68 o
  17   3   4      195.74      172.20     13.99 o
  19   3   4      363.13      356.78     20.05 o
  21   3   4       52.16       56.70     16.79 o
 -24   4   4       75.06      112.09     21.95 o
 -22   4   4       31.04       35.70      9.12 o
 -20   4   4        4.50        5.97      8.20 o
 -18   4   4        2.27        2.65      7.41 o
 -16   4   4     2943.17     2894.57     47.86 o
 -14   4   4       15.60       17.94     13.46 o
 -12   4   4      129.69      133.36     11.10 o
 -10   4   4     2901.22     2918.02     29.95 o
  -8   4   4     2347.39     2281.41     34.41 o
  -6   4   4     1305.99     1135.40     14.69 o
  -4   4   4     3518.25     3612.94     32.81 o
  -2   4   4     7968.14     8096.08     55.50 o
   0   4   4       31.51       16.12      3.25 o
   2   4   4     5540.00     5587.52     52.56 o
   4   4   4     2080.27     2383.61     34.26 o
   6   4   4     2935.73     2925.79     88.86 o
   8   4   4      698.93      644.65     20.34 o
  10   4   4      482.65      477.53     18.38 o
  12   4   4     2506.64     2423.98     77.35 o
  14   4   4     1017.87      956.48     45.07 o
  16   4   4      817.10      786.27     27.43 o
  18   4   4      195.16      153.12     18.15 o
  20   4   4      129.25      111.33     19.76 o
 -23   5   4       55.18       77.17     16.39 o
 -21   5   4       10.91       21.34     12.68 o
 -19   5   4      129.68      146.25     14.37 o
 -17   5   4        4.31        4.72     12.20 o
 -15   5   4        4.56       -4.22      6.56 o
 -13   5   4      940.64      899.15     27.02 o
 -11   5   4     1434.12     1411.30     32.05 o
  -9   5   4        6.15        2.54      3.50 o
  -7   5   4     2217.63     2148.01     27.90 o
  -5   5   4     5651.61     5652.03     37.94 o
  -3   5   4     1161.49     1112.22     22.91 o
  -1   5   4      190.20      166.31     15.76 o
   1   5   4       10.06       16.66      7.19 o
   3   5   4      359.27      350.01     22.17 o
   5   5   4     1329.12     1344.28     28.22 o
   7   5   4      469.93      457.60     17.63 o
   9   5   4      131.03      106.75      9.70 o
  11   5   4      583.19      582.51     21.87 o
  13   5   4       79.76       68.21      9.00 o
  15   5   4      175.22      170.48     13.60 o
  17   5   4       10.10       -0.30     10.80 o
  19   5   4       31.75       10.57     11.49 o
 -20   6   4      398.68      396.07     22.75 o
 -18   6   4        0.07       16.42      8.33 o
 -16   6   4        1.44       -0.17      8.27 o
 -14   6   4        4.55       -3.03      7.86 o
 -12   6   4       88.35       78.08     10.03 o
 -10   6   4      247.77      238.62     14.64 o
  -8   6   4     1543.40     1490.40     28.49 o
  -6   6   4      550.92      509.68     17.90 o
  -4   6   4      198.36      153.29      8.78 o
  -2   6   4     1185.78     1321.31     60.33 o
   0   6   4     1218.81     1268.65     29.71 o
   2   6   4        6.30       12.95      8.89 o
   4   6   4      225.02      199.07     19.15 o
   6   6   4        0.73        7.84      7.24 o
   8   6   4       36.23       24.97      6.39 o
  10   6   4      178.80      176.63     13.10 o
  12   6   4       12.38       11.23     12.85 o
  14   6   4       94.61       89.01     10.75 o
  16   6   4        0.12        3.07     11.40 o
  18   6   4      371.42      431.84     35.34 o
 -19   7   4       22.51        9.97     11.84 o
 -17   7   4       30.02       16.47      9.14 o
 -15   7   4        6.60       14.01     17.98 o
 -13   7   4      943.57      982.99     46.81 o
 -11   7   4       81.84       95.16     16.62 o
  -9   7   4        3.17        0.81      9.84 o
  -7   7   4       48.00       44.49      8.68 o
  -5   7   4      133.96      127.84      9.28 o
  -3   7   4     1345.18     1397.67     51.49 o
  -1   7   4      554.31      554.03     21.62 o
   1   7   4        8.78       17.07      7.23 o
   3   7   4       59.20       58.04     12.78 o
   5   7   4       12.37       27.27      8.19 o
   7   7   4      332.23      373.69     26.78 o
   9   7   4      326.46      270.14     23.79 o
  11   7   4      997.15      954.98     43.81 o
  13   7   4      221.93      264.29     24.13 o
  15   7   4        1.25       -0.58     10.34 o
 -12   8   4       59.93       80.08     17.02 o
 -10   8   4      168.69      203.38     16.69 o
  -8   8   4      129.14      147.47     13.82 o
  -6   8   4     1457.63     1537.82     58.68 o
  -4   8   4       48.12       44.73      8.19 o
  -2   8   4      218.54      238.98     16.12 o
   0   8   4      647.63      684.01     26.20 o
   2   8   4      358.90      370.26     20.65 o
   4   8   4      116.18      118.40     11.94 o
   6   8   4      521.27      573.88     25.41 o
   8   8   4       93.00       76.49     12.97 o
  10   8   4        6.70       13.14      6.86 o
  -5   9   4       89.88      115.49     18.95 o
  -3   9   4      624.43      651.39     41.02 o
  -1   9   4       37.14       30.43     10.74 o
   1   9   4      117.89      129.10     19.70 o
   3   9   4        1.47        1.13     12.44 o
   5   9   4       69.97       79.15     17.23 o
 -27   1   5       42.58       53.59     18.98 o
 -25   1   5       50.19       59.90     11.74 o
 -23   1   5      696.14      682.70     34.58 o
 -21   1   5      255.23      235.97     16.43 o
 -19   1   5      194.33      203.77     14.71 o
 -17   1   5      230.13      248.11     13.99 o
 -15   1   5      328.36      381.32     11.42 o
 -13   1   5      331.78      369.81     10.54 o
 -11   1   5     2739.23     2794.46     26.03 o
  -9   1   5    10674.06    10401.12     60.04 o
  -7   1   5     9566.18     9617.50     40.86 o
  -5   1   5     4996.98     5588.53     43.70 o
  -3   1   5    21018.85    21611.86     94.21 o
  -1   1   5     6277.54     6091.04     50.47 o
   1   1   5       12.17       22.51      6.60 o
   3   1   5     3168.63     2855.34     52.85 o
   5   1   5       10.08        4.30      2.88 o
   7   1   5        5.61       12.41      3.51 o
   9   1   5      917.22      882.77     22.78 o
  11   1   5     1590.05     1534.53     27.75 o
  13   1   5      911.96      850.26     21.39 o
  15   1   5      703.56      685.95     26.31 o
  17   1   5      735.35      721.97     21.34 o
  19   1   5       24.22       25.45      7.40 o
  21   1   5      224.35      251.33     23.79 o
 -26   2   5      990.19     1170.84     56.42 o
 -24   2   5      472.42      445.38     35.08 o
 -22   2   5       32.92       17.31     16.21 o
 -20   2   5      108.70      109.40     21.41 o
 -18   2   5     2624.54     2434.49     36.01 o
 -16   2   5      253.50      255.09     10.58 o
 -14   2   5      469.14      468.14     12.81 o
 -12   2   5     6198.94     6232.47     42.27 o
 -10   2   5      115.44      117.86      9.53 o
  -8   2   5     6007.32     5744.99    102.77 o
  -6   2   5       43.31       25.65      2.89 o
  -4   2   5     2620.05     2676.53     33.48 o
  -2   2   5        7.50        2.48      2.64 o
   0   2   5    24755.13    25414.07     89.14 o
   2   2   5     2163.63     2227.15     40.64 o
   4   2   5     6373.71     6131.21     72.24 o
   6   2   5     2389.27     2444.41     47.94 o
   8   2   5     3593.26     3330.35     42.57 o
  10   2   5      342.38      380.04     15.76 o
  12   2   5     1072.91      992.62     26.75 o
  14   2   5      407.00      426.71     19.47 o
  16   2   5       45.67       48.30      7.97 o
  18   2   5      309.85      265.22     23.76 o
  20   2   5       18.37       13.36      9.96 o
  22   2   5        1.61      -11.02     13.71 o
 -25   3   5       17.65       29.50     15.51 o
 -23   3   5      159.35      195.01     25.48 o
 -21   3   5       22.80       36.29     14.13 o
 -19   3   5      438.31      406.35     19.00 o
 -17   3   5        1.73        0.76      5.84 o
 -15   3   5        0.01       -4.35      6.42 o
 -13   3   5      288.38      342.67     13.79 o
 -11   3   5      997.10      999.28     16.68 o
  -9   3   5     5277.16     5409.92     32.74 o
  -7   3   5     2561.04     2381.60     23.81 o
  -5   3   5       45.31       42.99      3.44 o
  -3   3   5      228.06      328.02     16.27 o
  -1   3   5     7153.58     7841.99    649.55 o
   1   3   5     1263.45     1173.24     27.71 o
   3   3   5      229.34      308.07     11.07 o
   5   3   5      959.54     1045.14     32.79 o
   7   3   5     5921.20     5829.81     56.88 o
   9   3   5     1566.38     1468.48     46.27 o
  11   3   5      473.36      447.02     18.01 o
  13   3   5     1970.92     1900.12     42.80 o
  15   3   5     1032.01     1057.47     51.77 o
  17   3   5      560.77      588.99     24.62 o
  19   3   5      290.50      266.87     17.96 o
  21   3   5        7.37       27.78     14.57 o
 -24   4   5      111.26      118.94     22.27 o
 -22   4   5       56.70       42.71      9.04 o
 -20   4   5        9.80        6.46      7.86 o
 -18   4   5       24.23       39.29      8.66 o
 -16   4   5      317.93      348.16     27.67 o
 -14   4   5        2.63        7.09      6.28 o
 -12   4   5      305.90      278.28     14.59 o
 -10   4   5       34.78       28.98     12.28 o
  -8   4   5      385.18      371.90     10.85 o
  -6   4   5     1160.76     1172.23     14.88 o
  -4   4   5        0.99        8.40      3.90 o
  -2   4   5       78.77       61.12      5.60 o
   0   4   5     1853.32     2043.82    204.01 o
   2   4   5      526.47      584.66     15.46 o
   4   4   5      225.25      206.04     16.03 o
   6   4   5      458.43      497.01     24.97 o
   8   4   5     3403.73     3404.70     83.11 o
  10   4   5       38.70       38.65      6.93 o
  12   4   5       33.77       47.27     15.00 o
  14   4   5        0.52       -1.42      5.41 o
  16   4   5      231.06      245.46     16.18 o
  18   4   5       10.88        6.54      5.31 o
  20   4   5       93.56      113.08     21.57 o
 -23   5   5       83.32      119.13     28.27 o
 -21   5   5        7.78        2.55      9.93 o
 -19   5   5        4.12       -0.50      7.46 o
 -17   5   5      418.61      385.89     20.10 o
 -15   5   5       40.07       37.41     11.77 o
 -13   5   5       11.18       -0.23     12.69 o
 -11   5   5       69.92       59.05      8.29 o
  -9   5   5      568.72      527.63     19.42 o
  -7   5   5       57.73       67.13      5.32 o
  -5   5   5     1670.47     1657.92     30.13 o
  -3   5   5     2796.41     2781.64     37.28 o
  -1   5   5     1130.29     1032.07     36.82 o
   1   5   5      278.54      270.74     20.48 o
   3   5   5      334.47      369.38     22.65 o
   5   5   5      225.91      174.10     16.26 o
   7   5   5      141.37      166.39     16.26 o
   9   5   5     2221.39     2142.65     40.91 o
  11   5   5        3.21        1.36      7.82 o
  13   5   5      178.69      183.09     13.97 o
  15   5   5       13.93        9.86      6.90 o
  17   5   5        0.11        7.55      5.66 o
 -22   6   5      134.53      115.39     18.30 o
 -20   6   5       19.82        8.55      8.70 o
 -18   6   5        2.30       -2.70      8.51 o
 -16   6   5       28.90       35.74      9.08 o
 -14   6   5      155.57      153.24     13.77 o
 -12   6   5      117.70      127.41     12.04 o
 -10   6   5      541.69      540.60     26.37 o
  -8   6   5        2.12        3.99      5.59 o
  -6   6   5      533.24      468.18     18.13 o
  -4   6   5       48.09       60.71     11.21 o
  -2   6   5      255.39      238.99     21.08 o
   0   6   5      198.11      226.96     20.30 o
   2   6   5     4186.58     4268.94     82.17 o
   4   6   5      264.63      295.30     22.38 o
   6   6   5      787.47      785.76     36.15 o
   8   6   5        0.25        3.21      7.05 o
  10   6   5     1398.00     1345.70     49.78 o
  12   6   5      175.76      195.03     14.85 o
  14   6   5       12.40       11.05      5.83 o
  16   6   5      105.72      117.05     18.41 o
 -19   7   5        0.23       19.23     14.86 o
 -17   7   5        2.92        4.93     10.24 o
 -15   7   5       19.21       16.71     11.70 o
 -13   7   5      179.99      218.18     23.95 o
 -11   7   5      857.30      898.21     44.65 o
  -9   7   5        1.77       12.24      6.83 o
  -7   7   5      219.15      206.91     21.13 o
  -5   7   5      581.65      585.80     22.32 o
  -3   7   5      334.23      374.54     27.51 o
  -1   7   5      100.03      104.87     10.70 o
   1   7   5      233.32      292.06     17.41 o
   3   7   5       49.21       53.15     12.66 o
   5   7   5      182.74      194.95     19.74 o
   7   7   5      756.81      815.92     39.65 o
   9   7   5       49.26       61.89     12.25 o
  11   7   5      351.60      338.42     27.69 o
  13   7   5       72.48       64.73     13.58 o
 -12   8   5        7.22        9.68      7.48 o
 -10   8   5       36.36       31.05     25.46 o
  -8   8   5       74.86       80.72     16.01 o
  -6   8   5      105.54      130.26     18.32 o
  -4   8   5        0.26       -6.44      9.81 o
  -2   8   5       20.35       24.87     10.87 o
   0   8   5       26.80       61.11     10.51 o
   2   8   5       28.64       27.82      7.41 o
   4   8   5      119.14      168.40     14.63 o
   6   8   5       33.43       33.03      8.72 o
   8   8   5      387.28      444.77     23.43 o
  10   8   5        6.57        1.25      7.03 o
  -1   9   5        2.39        3.22      7.35 o
   3   9   5       59.33       24.45     11.29 o
 -28   0   6       16.37       17.68     11.98 o
 -26   0   6      263.07      263.50     27.04 o
 -24   0   6      101.18       72.93     17.11 o
 -22   0   6      845.41      918.14     42.59 o
 -20   0   6        7.48       14.94     12.02 o
 -18   0   6       85.90       88.65     15.60 o
 -16   0   6     2012.99     2087.94     52.09 o
 -14   0   6      498.42      483.03     23.96 o
 -12   0   6     1496.45     1506.22     37.75 o
 -10   0   6     3162.62     3336.14    134.67 o
  -8   0   6     7863.62     8511.37    169.33 o
  -6   0   6      526.88      499.54      9.66 o
  -4   0   6      401.79      486.94     10.44 o
  -2   0   6    10521.01    10641.06     67.58 o
   0   0   6      595.24      558.84     17.72 o
   2   0   6       11.46       28.28      5.42 o
   4   0   6    13294.61    14280.32    110.41 o
   6   0   6    17707.32    18590.76    135.89 o
   8   0   6      440.61      326.37     19.91 o
  10   0   6     1603.25     1487.81     44.20 o
  12   0   6     1488.35     1536.19     47.65 o
  14   0   6        2.52        9.89      7.39 o
  16   0   6      677.22      716.41     36.59 o
  18   0   6      350.08      353.79     27.97 o
  20   0   6      191.20      201.30     22.91 o
  22   0   6       51.78       50.22     13.69 o
 -27   1   6       36.67       50.66     19.03 o
 -25   1   6       14.40       18.95      9.84 o
 -23   1   6      177.56      181.99     15.81 o
 -21   1   6        3.35        0.31      8.22 o
 -19   1   6      110.24       94.57     11.50 o
 -17   1   6      102.48       80.60      6.68 o
 -15   1   6        7.00        7.05      3.30 o
 -13   1   6       85.89      102.92      8.15 o
 -11   1   6     8933.34     8680.98     61.25 o
  -9   1   6      225.39      198.14      6.60 o
  -7   1   6      162.96      134.36      5.34 o
  -5   1   6    22658.50    24087.76    226.85 o
  -3   1   6     2901.43     3082.11     22.39 o
  -1   1   6     3097.61     3300.57     32.82 o
   1   1   6     4254.69     4064.45     46.58 o
   3   1   6    17391.74    17751.52     83.41 o
   5   1   6     1315.39     1510.02     26.29 o
   7   1   6     3011.21     3246.91     67.32 o
   9   1   6       33.65       43.89      6.15 o
  11   1   6      875.82      750.70     23.52 o
  13   1   6        1.91        0.81      4.71 o
  15   1   6     1159.40     1182.41     75.29 o
  17   1   6      792.88      753.14     27.58 o
  19   1   6        0.42        9.44      5.76 o
  21   1   6       19.81       17.65      8.28 o
 -26   2   6      218.44      250.95     29.92 o
 -24   2   6       48.08       63.54     17.85 o
 -22   2   6      431.32      376.44     31.64 o
 -20   2   6      901.50      904.13     34.31 o
 -18   2   6      818.64      821.96     19.16 o
 -16   2   6       54.68       62.53      6.45 o
 -14   2   6       83.17       87.35      6.43 o
 -12   2   6     2617.08     2623.79     28.07 o
 -10   2   6     1761.67     2046.51     28.63 o
  -8   2   6     2080.11     2185.90     61.08 o
  -6   2   6        0.89        4.26      2.02 o
  -4   2   6      270.08      279.65     33.31 o
  -2   2   6      280.60      273.14     10.19 o
   0   2   6      623.33      803.23     24.55 o
   2   2   6     4956.12     5483.98     68.12 o
   4   2   6     1770.81     2078.73     31.23 o
   6   2   6      480.56      524.61     17.00 o
   8   2   6     1104.20     1054.45     25.48 o
  10   2   6     1420.85     1373.22     31.25 o
  12   2   6     5031.94     4954.85     86.24 o
  14   2   6       97.59       90.31     13.88 o
  16   2   6       56.34       50.33     10.98 o
  18   2   6        0.01        2.74      6.99 o
  20   2   6       34.33       54.83     12.98 o
 -25   3   6      124.57       96.92     21.98 o
 -23   3   6       77.49      109.73     21.41 o
 -21   3   6      397.97      424.19     33.34 o
 -19   3   6      304.79      261.57     15.53 o
 -17   3   6     1640.91     1529.98     33.81 o
 -15   3   6      335.45      343.27     26.71 o
 -13   3   6      222.48      218.09      9.03 o
 -11   3   6      943.21      904.49     16.44 o
  -9   3   6     2402.99     2488.78     30.35 o
  -7   3   6     5987.42     6237.26     39.76 o
  -5   3   6     3695.94     3839.38     61.80 o
  -3   3   6     4189.31     4709.13     93.20 o
  -1   3   6      501.40      427.55     13.27 o
   1   3   6      587.46      539.76     14.92 o
   3   3   6      392.33      366.43     12.87 o
   5   3   6     1009.59      943.35     33.15 o
   7   3   6      321.08      263.73     18.32 o
   9   3   6     2339.60     2253.17     55.11 o
  11   3   6       23.64       18.51      7.51 o
  13   3   6      361.04      324.59     23.64 o
  15   3   6      818.74      802.88     38.03 o
  17   3   6      188.66      241.37     22.74 o
  19   3   6       26.34       26.23      9.89 o
 -24   4   6       93.04       80.81     19.60 o
 -22   4   6      220.78      235.51     16.63 o
 -20   4   6      217.75      211.98     15.74 o
 -18   4   6       53.79       32.07      7.77 o
 -16   4   6      180.62      196.02     15.55 o
 -14   4   6      123.56      114.30     10.94 o
 -12   4   6      137.35       88.99     18.85 o
 -10   4   6       28.44       20.08     10.20 o
  -8   4   6     2239.22     2333.22     33.70 o
  -6   4   6     5421.19     5453.91     74.91 o
  -4   4   6       52.00       46.37      5.12 o
  -2   4   6     1694.08     1669.35     67.34 o
   0   4   6     1468.50     1584.42     26.70 o
   2   4   6     4168.08     4183.74     53.18 o
   4   4   6      792.55      761.75     31.00 o
   6   4   6     8368.52     8310.54    104.46 o
   8   4   6      131.80      120.41     14.39 o
  10   4   6      105.52       93.90     13.19 o
  12   4   6      231.50      209.81     19.17 o
  14   4   6       99.55      100.29     14.17 o
  16   4   6      182.12      168.71     19.38 o
  18   4   6       59.18       56.88     12.66 o
 -23   5   6       14.02        3.83      7.78 o
 -21   5   6       87.99       64.93     10.49 o
 -19   5   6        6.45        3.35      7.69 o
 -17   5   6      229.32      216.47     16.10 o
 -15   5   6        2.62        8.99      7.72 o
 -13   5   6      190.48      196.79     13.86 o
 -11   5   6      231.51      223.47     14.11 o
  -9   5   6      453.00      477.70     15.39 o
  -7   5   6      587.68      649.97     24.87 o
  -5   5   6      410.41      350.47     14.58 o
  -3   5   6     3025.51     3045.52     81.24 o
  -1   5   6      269.70      280.38     22.19 o
   1   5   6      641.29      566.57     28.97 o
   3   5   6     2622.06     2527.01     59.15 o
   5   5   6      678.28      607.84     30.30 o
   7   5   6       29.11       20.79      7.90 o
   9   5   6      331.91      345.66     25.05 o
  11   5   6      138.27      116.04     15.01 o
  13   5   6      207.35      207.38     20.33 o
  15   5   6      217.06      270.03     23.95 o
  17   5   6       30.11       16.59      8.85 o
 -22   6   6      142.20      136.26     20.30 o
 -20   6   6        4.08       11.41     12.13 o
 -18   6   6       24.82       19.28      8.57 o
 -16   6   6        0.00       -6.89      8.15 o
 -14   6   6        2.20       -2.12      6.93 o
 -12   6   6       85.20       94.96     11.32 o
 -10   6   6      574.59      545.99     17.72 o
  -8   6   6      179.83      199.23     12.95 o
  -6   6   6      958.41     1027.69     42.06 o
  -4   6   6      496.71      457.57     28.10 o
  -2   6   6      303.03      272.77     21.86 o
   0   6   6      496.89      422.72     28.02 o
   2   6   6      131.89      154.16     16.79 o
   4   6   6       85.10       78.20     12.53 o
   6   6   6      518.92      511.02     30.38 o
   8   6   6     2126.48     2017.21     60.52 o
  10   6   6      104.89       99.40     15.54 o
  12   6   6       65.48       77.17     13.82 o
  14   6   6        0.62       -3.86      6.34 o
  16   6   6      291.62      310.37     26.68 o
 -19   7   6       35.95       24.53     15.13 o
 -17   7   6      207.00      232.73     26.91 o
 -15   7   6       56.50       64.59     15.86 o
 -13   7   6       80.32       69.43     14.52 o
 -11   7   6       65.20       59.04      9.53 o
  -9   7   6      117.57      116.17     16.89 o
  -7   7   6      191.72      164.99     20.49 o
  -5   7   6      145.00      133.43     17.58 o
  -3   7   6      132.94      129.38     17.08 o
  -1   7   6      443.77      533.39     32.36 o
   1   7   6      171.03      160.56     19.17 o
   3   7   6      425.59      395.02     28.17 o
   5   7   6      105.92      105.11     15.50 o
   7   7   6      694.70      664.35     37.23 o
   9   7   6       70.77       58.07     12.58 o
  11   7   6       19.20       -8.93      8.93 o
  13   7   6        2.74        8.40      8.62 o
 -12   8   6      307.44      298.89     28.48 o
 -10   8   6       22.06       13.90      9.96 o
  -8   8   6       45.50       43.65     13.31 o
  -6   8   6      242.32      276.58     26.54 o
  -4   8   6      127.52      111.55     17.43 o
  -2   8   6      771.59      882.71     45.27 o
   0   8   6       65.29       55.31     13.49 o
   2   8   6      365.08      390.12     35.46 o
   4   8   6      144.00      142.91     33.25 o
   6   8   6      820.64      866.99     31.75 o
   8   8   6       12.82       17.19     16.25 o
   3   9   6        4.60        0.95     11.24 o
 -27   1   7       42.77       75.19     19.75 o
 -25   1   7        0.02       -6.67      8.91 o
 -23   1   7       72.88       74.20     12.64 o
 -21   1   7      282.50      321.61     18.75 o
 -19   1   7      639.46      664.68     23.96 o
 -17   1   7      188.79      193.69     13.87 o
 -15   1   7      917.73      892.45     23.47 o
 -13   1   7     3192.61     3196.76     40.79 o
 -11   1   7      510.20      418.12     10.22 o
  -9   1   7      281.04      308.35      8.59 o
  -7   1   7      503.83      583.75     13.66 o
  -5   1   7      966.59     1097.24     12.08 o
  -3   1   7      314.54      408.90      9.09 o
  -1   1   7     2629.25     2590.43     63.37 o
   1   1   7     3626.23     3724.22    133.79 o
   3   1   7        3.21        5.47      3.15 o
   5   1   7      265.48      187.79     10.17 o
   7   1   7     3188.14     3038.79     42.31 o
   9   1   7      240.27      219.48     12.70 o
  11   1   7       88.75       85.53      8.82 o
  13   1   7     1812.19     1701.92     38.85 o
  15   1   7      338.46      300.04     17.63 o
  17   1   7       60.92       57.41      9.14 o
  19   1   7      135.40      153.36     17.27 o
  21   1   7       15.98       10.79      7.54 o
 -26   2   7      195.01      177.89     26.87 o
 -24   2   7        5.90        1.17     14.70 o
 -22   2   7      109.93      146.28     22.45 o
 -20   2   7     1358.57     1375.34     34.48 o
 -18   2   7       11.64        2.09      4.80 o
 -16   2   7     4317.14     4380.10     52.51 o
 -14   2   7     2674.08     2603.29     37.97 o
 -12   2   7      431.97      405.13     14.54 o
 -10   2   7      322.49      352.41     13.32 o
  -8   2   7     2386.66     2527.00     25.48 o
  -6   2   7       58.65       88.65      5.16 o
  -4   2   7      818.61      878.93     18.74 o
  -2   2   7     1084.10     1213.17     22.03 o
   0   2   7     1284.73     1286.86     37.41 o
   2   2   7      111.34      135.89      8.36 o
   4   2   7     1408.08     1339.94     26.86 o
   6   2   7      333.89      382.67     15.45 o
   8   2   7     1637.16     1562.92     55.86 o
  10   2   7     3566.86     3569.56     73.11 o
  12   2   7     6511.39     6177.92    136.91 o
  14   2   7      124.17       85.07     13.85 o
  16   2   7      139.37      156.70     18.76 o
  18   2   7      212.70      207.83     22.19 o
  20   2   7       71.20       86.69     15.97 o
 -25   3   7      116.75      153.65     26.71 o
 -23   3   7       47.19       52.84     17.81 o
 -21   3   7      127.02      121.04     21.22 o
 -19   3   7        3.28       -6.92      7.27 o
 -17   3   7      437.16      406.50     18.23 o
 -15   3   7     1090.33     1069.74     27.59 o
 -13   3   7        8.06        0.05     12.54 o
 -11   3   7       33.78       32.08      6.01 o
  -9   3   7       69.41       62.79      4.92 o
  -7   3   7     5187.43     5082.35    100.40 o
  -5   3   7     3427.28     3483.62     60.53 o
  -3   3   7        0.15        2.34      2.95 o
  -1   3   7      347.07      356.38     12.91 o
   1   3   7     4494.96     4971.82     76.74 o
   3   3   7     5854.07     6430.53    118.60 o
   5   3   7       95.35      134.43     13.71 o
   7   3   7       17.07        7.67      5.66 o
   9   3   7      127.10      115.63     14.28 o
  11   3   7     3301.21     3161.27     70.98 o
  13   3   7      862.71      810.05     38.39 o
  15   3   7      499.74      468.03     30.97 o
  17   3   7      272.74      323.85     27.20 o
  19   3   7      463.10      517.04     36.04 o
  21   3   7       54.37       62.67     13.83 o
 -24   4   7       39.65       38.13     18.86 o
 -22   4   7       27.67       16.86     13.45 o
 -20   4   7       29.08       31.29      8.50 o
 -18   4   7      114.49       98.42     11.22 o
 -16   4   7      109.91      108.53     21.22 o
 -14   4   7        0.06        8.10      6.16 o
 -12   4   7      300.16      292.09     22.10 o
 -10   4   7     1050.96      991.69     28.21 o
  -8   4   7     1051.28     1140.79     26.00 o
  -6   4   7     1855.34     1866.42     28.87 o
  -4   4   7      206.70      204.02     12.73 o
  -2   4   7      432.00      428.19     15.02 o
   0   4   7      763.18      792.21     20.06 o
   2   4   7      205.26      201.27     10.50 o
   4   4   7      400.89      372.63     14.47 o
   6   4   7       23.32       23.02      8.90 o
   8   4   7      320.32      300.60     22.37 o
  10   4   7      718.74      686.07     34.11 o
  12   4   7      246.10      197.38     19.75 o
  14   4   7       61.38       53.05     11.27 o
  16   4   7       68.36       99.39     15.28 o
  18   4   7      133.65      112.40     17.41 o
 -23   5   7       31.80       16.73      8.80 o
 -21   5   7       17.56       20.98      8.74 o
 -19   5   7      320.71      288.88     18.86 o
 -17   5   7      923.96      997.74     31.73 o
 -15   5   7       10.42        8.27      7.38 o
 -13   5   7      262.20      279.95     33.89 o
 -11   5   7      128.45      159.33     12.03 o
  -9   5   7       31.24       44.64      7.71 o
  -7   5   7      493.56      498.46     18.10 o
  -5   5   7      281.08      289.66     13.53 o
  -3   5   7      166.81      147.39      9.77 o
  -1   5   7      160.02      173.09     17.01 o
   1   5   7      677.11      642.06     30.37 o
   3   5   7       65.02       51.42     10.13 o
   5   5   7      503.99      487.64     27.99 o
   7   5   7      677.93      652.08     33.34 o
   9   5   7      497.10      459.21     29.18 o
  11   5   7       21.04       11.49      7.81 o
  13   5   7      489.68      471.86     31.18 o
  15   5   7        8.13        6.66      6.98 o
  17   5   7       19.11       29.26      9.22 o
 -22   6   7       23.48       29.19     11.35 o
 -20   6   7      434.01      447.60     24.39 o
 -18   6   7       90.42       88.27     13.34 o
 -16   6   7        1.58       -2.39      7.50 o
 -14   6   7      291.15      368.44     20.15 o
 -12   6   7      293.44      279.52     16.48 o
 -10   6   7      164.96      187.31     13.18 o
  -8   6   7      412.04      444.18     28.58 o
  -6   6   7        1.84        2.85      6.56 o
  -4   6   7     1062.49     1021.07     41.23 o
  -2   6   7      205.89      274.48     23.92 o
   0   6   7     1229.01     1235.84     45.89 o
   2   6   7      138.48      131.11     15.65 o
   4   6   7        0.42        9.04      8.26 o
   6   6   7      322.29      366.70     26.62 o
   8   6   7      689.42      711.80     37.90 o
  10   6   7      230.03      188.21     20.67 o
  12   6   7      623.89      610.82     36.27 o
  14   6   7      301.85      267.55     25.51 o
  16   6   7      319.86      356.56     29.71 o
 -19   7   7       20.12        7.20     15.44 o
 -17   7   7      572.74      604.65     28.23 o
 -15   7   7       52.68       62.60     14.76 o
 -13   7   7       87.27       82.92     15.66 o
 -11   7   7        8.21        1.95      8.06 o
  -9   7   7      193.53      199.21     21.99 o
  -7   7   7        5.69       22.52     10.87 o
  -5   7   7      148.91      101.06     15.70 o
  -3   7   7      672.09      619.29     36.31 o
  -1   7   7       46.07       42.78     11.87 o
   1   7   7        0.05       -7.76      7.76 o
   3   7   7       14.30       19.57      8.99 o
   5   7   7      422.42      396.35     28.86 o
   7   7   7       36.93       29.61      9.69 o
   9   7   7      170.09      195.26     21.69 o
  11   7   7      283.50      275.19     25.86 o
 -12   8   7      117.51      140.79     20.34 o
 -10   8   7       72.99       76.38     16.33 o
  -8   8   7       17.23       12.66      8.39 o
  -6   8   7        4.91       14.10      8.83 o
  -4   8   7       35.90       30.20     10.59 o
  -2   8   7        0.28       -2.71      8.19 o
   0   8   7      500.12      514.92     34.51 o
   2   8   7       12.21       17.94     12.47 o
   4   8   7       15.66       23.49     10.29 o
   6   8   7        2.10        1.38      7.64 o
 -28   0   8        0.62       -3.43     13.01 o
 -26   0   8       80.58       64.10     17.08 o
 -24   0   8      487.20      554.79     36.72 o
 -22   0   8      592.65      544.25     34.47 o
 -20   0   8      457.76      496.67     30.81 o
 -18   0   8       10.12       37.63     12.99 o
 -16   0   8     1967.50     1980.23     51.75 o
 -14   0   8     1418.20     1553.70     42.93 o
 -12   0   8     4118.04     4059.94     65.50 o
 -10   0   8      581.91      564.77     10.63 o
  -8   0   8     4321.36     4941.29     93.90 o
  -6   0   8        0.49        3.55      6.74 o
  -4   0   8     2087.81     2053.20     49.04 o
  -2   0   8     2563.40     2335.78     38.99 o
   0   0   8     1152.72     1206.99     30.48 o
   2   0   8     1086.51     1145.89     33.01 o
   4   0   8        3.56       29.57      7.43 o
   6   0   8       34.57       69.90     10.26 o
   8   0   8     2339.70     2343.72     56.94 o
  10   0   8      311.23      270.63     20.98 o
  12   0   8     1032.03      995.77     41.67 o
  14   0   8       72.09      101.48     15.31 o
  16   0   8      144.46      160.78     20.02 o
  18   0   8        6.30       21.64      9.97 o
  20   0   8     1032.86     1186.45     56.28 o
 -27   1   8       25.50       12.84     15.00 o
 -25   1   8        7.26       14.08      9.88 o
 -23   1   8        0.10       -9.65      9.65 o
 -21   1   8      193.45      189.00     15.36 o
 -19   1   8      967.19     1032.44     29.49 o
 -17   1   8     1505.60     1455.39     32.32 o
 -15   1   8        9.76        7.35     12.86 o
 -13   1   8     1754.85     1777.77     40.43 o
 -11   1   8     3956.96     3955.46    101.48 o
  -9   1   8      340.38      319.56      9.07 o
  -7   1   8     5924.27     6116.37     28.32 o
  -5   1   8      853.64      739.33     11.01 o
  -3   1   8     2822.29     2976.27     33.57 o
  -1   1   8      475.17      500.57     13.83 o
   1   1   8     1109.45     1219.07     23.35 o
   3   1   8      229.71      274.58     11.96 o
   5   1   8      540.03      615.15     19.07 o
   7   1   8     2422.57     2496.35     52.58 o
   9   1   8      957.25      962.87     60.30 o
  11   1   8      117.56       76.58      9.18 o
  13   1   8       58.72       75.06      9.64 o
  15   1   8      651.83      658.22     26.39 o
  17   1   8       11.24        9.47      6.19 o
  19   1   8      178.51      174.85     15.63 o
  21   1   8       84.14       76.09     15.63 o
 -26   2   8      213.56      200.50     25.45 o
 -24   2   8       79.35       77.52     18.20 o
 -22   2   8        8.79       10.76     15.24 o
 -20   2   8       17.00        5.09      8.62 o
 -18   2   8        0.15        3.60      7.52 o
 -16   2   8       15.47       -0.34     13.56 o
 -14   2   8      455.94      410.97     16.14 o
 -12   2   8     1140.84      978.40     17.55 o
 -10   2   8      236.04      255.60      9.03 o
  -8   2   8      776.91      760.82     25.74 o
  -6   2   8     8366.78     9194.80     50.71 o
  -4   2   8       19.61       14.23      3.71 o
  -2   2   8       99.16      120.06      7.77 o
   0   2   8      387.75      503.19     12.54 o
   2   2   8      601.45      549.37     16.98 o
   4   2   8      306.57      278.14     13.08 o
   6   2   8        7.03        4.94      3.83 o
   8   2   8      283.83      253.19     14.08 o
  10   2   8        5.20       -1.64      4.85 o
  12   2   8      279.62      245.13     15.70 o
  14   2   8        0.00       -3.31      6.88 o
  16   2   8      358.49      315.02     26.85 o
  18   2   8      124.33      125.00     18.74 o
  20   2   8        1.66       -1.28      8.48 o
 -25   3   8       51.51       44.84     17.73 o
 -23   3   8       97.74       93.70     20.10 o
 -21   3   8        4.45       -2.23     13.70 o
 -19   3   8      708.13      747.81     40.12 o
 -17   3   8      789.75      741.30     37.95 o
 -15   3   8        5.50        4.19     11.17 o
 -13   3   8     1091.59     1144.56     20.29 o
 -11   3   8     1793.22     1849.15     24.66 o
  -9   3   8     2450.16     2698.45     38.36 o
  -7   3   8     9592.55     9752.80    179.03 o
  -5   3   8       47.96       37.01      5.97 o
  -3   3   8        8.57        4.14      2.80 o
  -1   3   8      794.00      743.23     19.51 o
   1   3   8       91.52      119.92      8.44 o
   3   3   8      169.62      163.13      9.90 o
   5   3   8      626.52      666.85     29.80 o
   7   3   8     1803.81     1824.58     51.04 o
   9   3   8     1290.91     1159.13     42.82 o
  11   3   8     1704.02     1586.46     52.86 o
  13   3   8      871.63      789.48     39.46 o
  15   3   8       13.62       13.65      9.48 o
  17   3   8      273.18      261.07     25.65 o
  19   3   8       77.86       60.14     14.72 o
 -24   4   8        8.17       -1.81     16.21 o
 -22   4   8       15.77       21.72     16.27 o
 -20   4   8      430.91      512.05     36.26 o
 -18   4   8       14.17        5.14     12.75 o
 -16   4   8      333.23      312.84     26.13 o
 -14   4   8     1040.63     1085.97     43.35 o
 -12   4   8       73.98      107.46     11.05 o
 -10   4   8     3306.01     3239.29     45.55 o
  -8   4   8     2821.94     2794.98     41.17 o
  -6   4   8      132.06      162.39      7.83 o
  -4   4   8      487.97      510.64     26.60 o
  -2   4   8      849.82      786.69     21.18 o
   0   4   8      444.84      371.24     14.67 o
   2   4   8      587.89      739.33     21.10 o
   4   4   8     1266.93     1263.16     36.28 o
   6   4   8     1124.27     1098.80     41.20 o
   8   4   8        6.40        7.71      6.66 o
  10   4   8     1026.32     1056.12     43.32 o
  12   4   8      319.40      347.21     25.90 o
  14   4   8      264.23      316.72     26.79 o
  16   4   8      187.42      175.35     21.14 o
  18   4   8      114.24      142.82     19.77 o
 -21   5   8      123.24      125.17     23.10 o
 -19   5   8      132.74      132.92     22.58 o
 -17   5   8       62.43       84.44     17.54 o
 -15   5   8       70.20       66.21     15.17 o
 -13   5   8       45.49       37.92      9.03 o
 -11   5   8     4270.98     4096.57     55.68 o
  -9   5   8      132.75      131.94     10.65 o
  -7   5   8     3111.42     3006.51     44.60 o
  -5   5   8       75.10       74.20      7.73 o
  -3   5   8     1659.91     1670.68     32.13 o
  -1   5   8      109.75       91.84     13.67 o
   1   5   8      161.76      107.82     14.16 o
   3   5   8      521.97      461.28     27.66 o
   5   5   8        0.79        3.00      7.19 o
   7   5   8      728.72      687.85     35.48 o
   9   5   8       15.74       11.15      6.24 o
  11   5   8       93.05       85.88     14.05 o
  13   5   8      155.82      136.69     18.17 o
  15   5   8       11.08        9.86      6.58 o
  17   5   8       70.75       61.19     12.74 o
 -20   6   8        0.45        2.11     13.39 o
 -18   6   8       21.90       30.25     14.49 o
 -16   6   8        5.73       11.28      7.55 o
 -14   6   8        0.31        9.89      6.94 o
 -12   6   8      139.15      101.00     14.66 o
 -10   6   8       76.91       67.69      9.10 o
  -8   6   8        0.01        6.21      7.14 o
  -6   6   8       19.67       16.07      8.09 o
  -4   6   8     2647.34     3215.72     82.08 o
  -2   6   8      278.03      280.74     23.32 o
   0   6   8        3.76       11.89      8.12 o
   2   6   8       32.70       39.32     10.64 o
   4   6   8      744.64      704.73     36.96 o
   6   6   8       78.59       76.91     14.16 o
   8   6   8      183.96      209.22     21.93 o
  10   6   8        4.18        1.37      7.17 o
  12   6   8        6.23       14.91      9.45 o
  14   6   8       90.83       79.06     15.35 o
 -19   7   8        3.36        0.93      7.06 o
 -17   7   8       68.05       55.09     10.74 o
 -15   7   8       24.97       12.49      9.65 o
 -13   7   8      237.20      263.39     26.72 o
 -11   7   8        1.48        1.13      7.83 o
  -9   7   8      348.33      360.89     28.68 o
  -7   7   8       17.03       24.85     10.36 o
  -5   7   8       12.39       15.36      9.32 o
  -3   7   8       50.85       46.61     11.52 o
  -1   7   8      206.90      230.88     22.77 o
   1   7   8       85.68       57.45     12.76 o
   3   7   8       14.69       12.76      8.26 o
   5   7   8        0.11       -7.32      7.32 o
   7   7   8      352.19      310.99     27.34 o
   9   7   8      403.62      428.57     32.34 o
  11   7   8       26.40       26.80     10.10 o
 -12   8   8      358.77      373.29     31.51 o
 -10   8   8      178.78      169.48     21.31 o
  -8   8   8       76.50       93.08     16.36 o
  -6   8   8       41.77       62.26     13.97 o
  -4   8   8        0.04       -9.73      9.88 o
  -2   8   8      161.87      163.70     20.29 o
   0   8   8       26.22       16.12     10.15 o
   2   8   8      108.75      113.49     18.21 o
   4   8   8      188.77      225.43     23.86 o
 -27   1   9      196.50      212.67     26.64 o
 -25   1   9        1.09        6.67      9.14 o
 -23   1   9       10.06        9.81      9.51 o
 -21   1   9      666.86      676.70     25.97 o
 -19   1   9      321.87      333.40     17.88 o
 -17   1   9       53.39       48.19      8.03 o
 -15   1   9      197.24      195.27     12.86 o
 -13   1   9      202.94      142.83     10.31 o
 -11   1   9     1343.95     1438.37     22.87 o
  -9   1   9      339.48      333.27      9.76 o
  -7   1   9     3250.43     3254.11     22.86 o
  -5   1   9     1683.92     1626.13     29.23 o
  -3   1   9     1835.98     1849.65     25.80 o
  -1   1   9     7268.75     7224.01     55.56 o
   1   1   9     1069.38     1382.61     26.00 o
   3   1   9      546.32      556.60     17.89 o
   5   1   9      902.16      847.06     23.54 o
   7   1   9      670.47      648.40     21.95 o
   9   1   9     3197.05     3528.09     53.46 o
  11   1   9      294.71      246.08     15.44 o
  13   1   9      227.47      227.59     15.66 o
  15   1   9       83.02       61.26     11.70 o
  17   1   9      842.46      923.89     33.92 o
  19   1   9        0.03        4.44      6.16 o
 -26   2   9       19.62       39.60     18.07 o
 -24   2   9        0.03       -9.34     15.31 o
 -22   2   9       76.95       70.65     18.87 o
 -20   2   9      280.54      263.05     16.65 o
 -18   2   9      296.30      304.85     16.55 o
 -16   2   9     1480.03     1439.32     31.52 o
 -14   2   9     1187.21     1106.33     26.62 o
 -12   2   9      421.41      413.14     11.80 o
 -10   2   9     1706.16     1721.15     49.63 o
  -8   2   9      169.95      259.59      9.35 o
  -6   2   9     3901.41     3743.28     42.71 o
  -4   2   9     2499.60     2655.44     87.35 o
  -2   2   9      193.72      203.68      8.15 o
   0   2   9      705.27      680.34     15.49 o
   2   2   9     2660.58     2560.90     38.26 o
   4   2   9     1846.51     1657.55     32.64 o
   6   2   9     2344.69     2174.81     98.57 o
   8   2   9      577.04      535.17     21.94 o
  10   2   9     1225.60     1217.88     34.49 o
  12   2   9        3.08        7.72      5.52 o
  14   2   9     1312.11     1366.86     54.66 o
  16   2   9       87.37      108.32     17.21 o
  18   2   9       40.60       33.70     12.20 o
 -25   3   9       50.73       60.49     20.13 o
 -23   3   9      144.98       81.40     19.98 o
 -21   3   9       18.07       22.51     14.56 o
 -19   3   9      112.91       80.39     16.38 o
 -17   3   9      855.13      845.50     40.93 o
 -15   3   9      190.74      155.57     19.87 o
 -13   3   9      467.60      482.97     13.95 o
 -11   3   9      100.90       96.95      7.47 o
  -9   3   9     1725.09     1688.66     24.19 o
  -7   3   9       66.71       67.50      5.50 o
  -5   3   9      658.03      579.44     14.31 o
  -3   3   9      289.44      223.32     11.42 o
  -1   3   9     1990.37     1933.52     33.13 o
   1   3   9        1.20        9.75      4.04 o
   3   3   9      947.87     1070.20     25.75 o
   5   3   9      385.47      385.25     24.11 o
   7   3   9      206.81      166.86     16.71 o
   9   3   9      476.01      489.88     29.03 o
  11   3   9      390.32      401.65     28.27 o
  13   3   9        0.11        4.78      7.66 o
  15   3   9       42.07       43.89     13.10 o
  17   3   9       41.66       26.27     10.49 o
 -24   4   9       56.10       74.76     22.05 o
 -22   4   9       12.95       11.90     15.35 o
 -20   4   9       55.74       31.47     13.85 o
 -18   4   9       43.99       36.97     14.36 o
 -16   4   9      435.89      467.74     25.25 o
 -14   4   9      154.10      151.65     11.71 o
 -12   4   9       57.76       78.78      9.51 o
 -10   4   9      189.46      236.91     13.46 o
  -8   4   9      204.22      204.03      8.99 o
  -6   4   9     1212.72     1251.02     21.86 o
  -4   4   9      237.63      239.52     12.61 o
  -2   4   9       75.39       79.84      7.79 o
   0   4   9       86.51       77.63      7.71 o
   2   4   9       89.32       73.82      7.82 o
   4   4   9     4739.48     4617.84    155.22 o
   6   4   9       15.34       10.89      7.67 o
   8   4   9        0.11        1.79      6.75 o
  10   4   9       13.94       24.40      9.59 o
  12   4   9      410.45      396.08     28.98 o
  14   4   9       14.98       17.45      8.99 o
  16   4   9       37.83       40.53     11.65 o
 -21   5   9      115.13      105.84     20.79 o
 -19   5   9        7.58        2.51     13.66 o
 -17   5   9        5.67        4.83      5.36 o
 -15   5   9       11.90        8.23      6.50 o
 -13   5   9     1059.13      989.67     29.40 o
 -11   5   9      438.49      371.55     17.70 o
  -9   5   9      210.98      216.22     13.03 o
  -7   5   9      505.64      526.79     19.81 o
  -5   5   9     1397.84     1460.40     31.73 o
  -3   5   9      176.60      159.11     10.78 o
  -1   5   9      647.40      627.11     31.54 o
   1   5   9      250.33      244.10     20.69 o
   3   5   9       41.92       25.77      8.17 o
   5   5   9      145.98      146.76     17.39 o
   7   5   9      186.56      152.76     18.11 o
   9   5   9      226.12      214.94     21.70 o
  11   5   9       88.08       92.91     16.17 o
  13   5   9       86.00       58.43     12.67 o
  15   5   9       44.28       50.90     11.57 o
 -20   6   9        6.90       10.88     16.03 o
 -18   6   9        0.13        2.70      6.08 o
 -16   6   9       56.71       71.43     13.20 o
 -14   6   9      849.30      798.95     29.16 o
 -12   6   9       47.68       50.06     22.76 o
 -10   6   9      801.94      811.63     26.79 o
  -8   6   9      190.15      171.25     18.25 o
  -6   6   9     1477.16     1611.20     56.23 o
  -4   6   9       39.38       30.21      9.08 o
  -2   6   9      734.58      788.72     38.04 o
   0   6   9       57.89       39.99     11.06 o
   2   6   9     1500.16     1441.84     52.01 o
   4   6   9       21.57       12.37      8.37 o
   6   6   9      997.37      918.68     43.77 o
   8   6   9        1.58        7.95      8.85 o
  10   6   9        0.02       -1.37      7.55 o
  12   6   9        0.26        6.30      7.40 o
 -17   7   9      190.49      187.59     21.94 o
 -15   7   9       84.98       84.46     16.18 o
 -13   7   9        4.48        7.38      7.80 o
 -11   7   9       26.39       31.17     11.66 o
  -9   7   9      788.70      762.16     41.18 o
  -7   7   9        3.82        2.21      8.39 o
  -5   7   9      218.17      217.51     22.93 o
  -3   7   9      128.90      192.06     21.05 o
  -1   7   9      941.01      902.24     43.30 o
   1   7   9       56.36       42.20     11.92 o
   3   7   9      509.18      483.00     33.11 o
   5   7   9        1.61      -10.27     10.27 o
   7   7   9      666.92      648.83     39.39 o
   9   7   9       23.02       36.35     11.19 o
 -10   8   9        1.06       14.57     10.28 o
  -8   8   9      135.02      166.82     21.32 o
  -6   8   9      121.90      152.33     21.38 o
  -4   8   9        4.54       -1.65      8.31 o
  -2   8   9        8.32       10.64     10.52 o
   0   8   9      168.00      195.10     22.76 o
   2   8   9       31.80       28.82     11.61 o
 -28   0  10        0.05       10.59     15.37 o
 -26   0  10       65.98       79.39     18.26 o
 -24   0  10        0.04        6.63     12.77 o
 -22   0  10      203.07      221.06     24.82 o
 -20   0  10      297.56      276.29     23.89 o
 -18   0  10      139.42      117.96     16.21 o
 -16   0  10      283.19      284.41     22.02 o
 -14   0  10      286.94      359.56     23.07 o
 -12   0  10      221.74      179.99     15.91 o
 -10   0  10      124.61      140.03     14.02 o
  -8   0  10     5583.33     5747.37     80.62 o
  -6   0  10      915.14     1232.39     36.13 o
  -4   0  10     5023.09     5079.77     56.38 o
  -2   0  10      427.98      530.54     21.49 o
   0   0  10    17674.09    18613.29    137.49 o
   2   0  10     1050.28     1105.41     36.81 o
   4   0  10      976.62     1104.77     38.38 o
   6   0  10      141.55      147.08     15.65 o
   8   0  10     8634.20     7958.87    116.67 o
  10   0  10     2632.48     2499.66     67.63 o
  12   0  10      540.50      577.95     34.79 o
  14   0  10      649.54      592.74     36.62 o
  16   0  10       52.34       56.15     13.62 o
  18   0  10      130.48      158.86     22.21 o
 -27   1  10       13.76       41.43     19.96 o
 -25   1  10      384.94      397.12     23.07 o
 -23   1  10      388.03      387.18     21.51 o
 -21   1  10       46.73       48.02     11.29 o
 -19   1  10       88.46       77.82     10.66 o
 -17   1  10      502.09      560.48     23.40 o
 -15   1  10      146.49      136.03     11.05 o
 -13   1  10     2130.20     2125.46     83.55 o
 -11   1  10      689.78      708.71     16.55 o
  -9   1  10      113.96       66.74      5.80 o
  -7   1  10     2600.79     2730.95     22.78 o
  -5   1  10       98.35      133.73      5.63 o
  -3   1  10     1029.69     1047.00     18.04 o
  -1   1  10     3289.28     3254.66     40.38 o
   1   1  10     4743.03     4543.21     49.53 o
   3   1  10      115.89       98.42      8.26 o
   5   1  10       17.31       11.75      4.99 o
   7   1  10       47.11       70.10      8.31 o
   9   1  10        0.20       -4.58      5.30 o
  11   1  10      521.90      482.50     26.08 o
  13   1  10      367.42      323.74     19.26 o
  15   1  10       21.52        6.95      6.35 o
  17   1  10        9.75        1.00      5.87 o
 -26   2  10       10.05        1.52     15.70 o
 -24   2  10      103.37      105.33     22.33 o
 -22   2  10      406.91      428.81     33.11 o
 -20   2  10      341.00      382.02     19.67 o
 -18   2  10      477.79      412.65     19.14 o
 -16   2  10       14.91       13.19     11.01 o
 -14   2  10        0.74        2.89      5.63 o
 -12   2  10     1065.44     1162.94     51.34 o
 -10   2  10     2459.88     2567.80     89.92 o
  -8   2  10     1212.24     1265.99     20.95 o
  -6   2  10      479.23      493.35     13.33 o
  -4   2  10     2416.71     2475.49     55.39 o
  -2   2  10      756.61      828.20     17.07 o
   0   2  10      137.54      166.90      8.43 o
   2   2  10      397.19      396.01     16.22 o
   4   2  10     3437.57     3492.52     97.32 o
   6   2  10       44.09       27.59     10.48 o
   8   2  10       91.57      116.77     11.26 o
  10   2  10       17.24        6.66      5.17 o
  12   2  10        0.50        2.92      5.58 o
  14   2  10       16.85       -1.24      8.49 o
  16   2  10       15.24        1.13      7.95 o
  18   2  10        7.12       13.79     10.20 o
 -25   3  10        4.12       16.53     14.86 o
 -23   3  10        9.95       23.60     14.01 o
 -21   3  10       18.95        0.58     15.52 o
 -19   3  10       74.60       66.91     18.25 o
 -17   3  10      289.02      238.56     22.92 o
 -15   3  10      171.20      143.15     18.83 o
 -13   3  10      364.60      332.01     14.71 o
 -11   3  10        2.88       -0.37      3.37 o
  -9   3  10        3.53        6.73      3.67 o
  -7   3  10      140.44      159.60      8.08 o
  -5   3  10      320.89      275.00     10.53 o
  -3   3  10     2136.71     2153.57     77.94 o
  -1   3  10        6.11        4.43      3.58 o
   1   3  10      331.33      350.45     18.32 o
   3   3  10     1929.25     1800.74     35.28 o
   5   3  10       60.05       74.32     12.34 o
   7   3  10      864.76      825.28     37.34 o
   9   3  10      839.67      782.58     38.08 o
  11   3  10       54.62       83.20     15.07 o
  13   3  10      120.28      135.04     18.22 o
  15   3  10        7.44        7.37      8.65 o
  17   3  10       14.72       13.72      9.62 o
 -22   4  10        2.35       -1.03     15.06 o
 -20   4  10        5.35        9.93     14.90 o
 -18   4  10      142.96      191.20     24.34 o
 -16   4  10       26.35       10.15     11.55 o
 -14   4  10      932.17      876.68     26.20 o
 -12   4  10      150.34      130.24     10.94 o
 -10   4  10     3093.82     3090.86     46.57 o
  -8   4  10      528.35      484.20     14.42 o
  -6   4  10     1510.95     1481.09     27.76 o
  -4   4  10     1157.63     1051.55     54.20 o
  -2   4  10      878.26      916.07     29.61 o
   0   4  10     1325.56     1438.70     43.93 o
   2   4  10     3776.06     3856.20     51.83 o
   4   4  10        8.37       10.79      7.55 o
   6   4  10     1745.08     1760.50     56.10 o
   8   4  10       59.69       61.57     12.91 o
  10   4  10       33.10       51.64     12.00 o
  12   4  10      285.75      337.29     28.09 o
  14   4  10        1.68       -9.59      9.59 o
 -21   5  10       39.03       30.63     16.72 o
 -19   5  10        0.10        1.39     12.89 o
 -17   5  10       77.64       82.69     18.86 o
 -15   5  10        1.81        6.49      5.97 o
 -13   5  10       12.99       11.35     12.84 o
 -11   5  10      842.24      878.04     26.76 o
  -9   5  10      519.03      539.07     20.71 o
  -7   5  10     2388.86     2381.24     69.30 o
  -5   5  10        4.13        0.98      4.96 o
  -3   5  10      525.46      476.20     18.56 o
  -1   5  10     2467.23     2378.16     62.96 o
   1   5  10     2010.20     1909.78     57.88 o
   3   5  10        0.25       -6.08      7.15 o
   5   5  10      106.99       91.94     14.49 o
   7   5  10       14.17        8.56      7.61 o
   9   5  10     1027.29     1002.95     46.60 o
  11   5  10      203.16      209.46     22.76 o
  13   5  10      236.56      205.74     23.82 o
 -20   6  10       41.75       54.81     17.64 o
 -18   6  10       71.34       47.01     15.33 o
 -16   6  10        1.23        4.23     10.94 o
 -14   6  10      203.74      223.64     16.42 o
 -12   6  10        3.21        8.08      6.22 o
 -10   6  10      146.27      148.30     12.22 o
  -8   6  10       15.32       18.11      8.51 o
  -6   6  10       46.02       57.76     11.55 o
  -4   6  10        0.01        4.05      6.33 o
  -2   6  10      128.04      141.37     17.76 o
   0   6  10        1.27       -7.75      8.10 o
   2   6  10      180.60      178.08     19.34 o
   4   6  10      150.71      126.68     17.82 o
   6   6  10      450.43      410.68     30.44 o
   8   6  10       19.09       14.43      9.00 o
  10   6  10       28.53       30.32     10.55 o
 -17   7  10      111.42      101.96     17.37 o
 -15   7  10        7.48       18.84     10.40 o
 -13   7  10        1.28       13.57      8.61 o
 -11   7  10       16.29       14.72      9.11 o
  -9   7  10        8.86        3.21      7.90 o
  -7   7  10        1.37       -0.10      8.67 o
  -5   7  10      106.23      104.98     16.95 o
  -3   7  10       26.84       29.30     11.76 o
  -1   7  10      335.34      344.65     28.16 o
   1   7  10      113.92      132.31     18.59 o
   3   7  10      229.67      237.03     24.21 o
   5   7  10       17.05       13.25      9.52 o
   7   7  10       85.27       73.34     16.31 o
  -8   8  10       54.52       42.65     13.68 o
  -6   8  10        0.53       -5.16     10.02 o
  -4   8  10      138.20      157.45     20.05 o
  -2   8  10       42.94       46.02     12.75 o
 -27   1  11        5.48        8.33     14.79 o
 -25   1  11       14.51       14.15     10.08 o
 -23   1  11      909.94      970.69     33.35 o
 -21   1  11      310.58      307.61     19.09 o
 -19   1  11      516.41      530.68     22.20 o
 -17   1  11      430.41      427.85     20.46 o
 -15   1  11      204.06      199.29     13.24 o
 -13   1  11      961.43     1016.51     26.72 o
 -11   1  11     2673.83     2706.65     42.33 o
  -9   1  11       44.90       59.95      5.06 o
  -7   1  11      311.60      309.27      8.40 o
  -5   1  11     1756.77     1782.91     35.56 o
  -3   1  11      285.95      328.97     10.85 o
  -1   1  11       20.83       32.86      4.46 o
   1   1  11      148.80      164.70     10.41 o
   3   1  11     6743.26     6825.06     68.18 o
   5   1  11      200.75      180.54     12.43 o
   7   1  11      250.16      291.89     16.38 o
   9   1  11     1603.95     1479.24     37.82 o
  11   1  11      200.74      211.24     15.57 o
  13   1  11        5.43        2.65      5.06 o
  15   1  11      484.60      551.76     27.35 o
  17   1  11       25.20        8.69      7.79 o
 -26   2  11       39.95       28.88     19.38 o
 -24   2  11      258.12      291.54     30.38 o
 -22   2  11        3.24       13.61     16.81 o
 -20   2  11     2568.65     2426.20     47.11 o
 -18   2  11       25.29       20.70     14.13 o
 -16   2  11        0.52       -0.12      6.53 o
 -14   2  11       27.83       17.11      7.74 o
 -12   2  11      745.21      757.17     23.14 o
 -10   2  11      391.77      373.03     12.20 o
  -8   2  11       11.53       16.93      5.50 o
  -6   2  11      224.63      234.20      9.80 o
  -4   2  11      250.61      258.75      9.82 o
  -2   2  11       74.79       99.91      6.65 o
   0   2  11      568.34      617.82     16.46 o
   2   2  11       43.00       34.05      7.84 o
   4   2  11      632.97      608.23     21.73 o
   6   2  11     1647.69     1711.16    110.25 o
   8   2  11     5605.51     5655.70     72.41 o
  10   2  11      282.35      281.41     17.88 o
  12   2  11      122.02      157.37     36.62 o
  14   2  11       29.81       48.29     11.86 o
  16   2  11      609.49      653.54     41.96 o
 -23   3  11      445.98      440.76     35.84 o
 -21   3  11        3.81       27.95     15.21 o
 -19   3  11      118.11      100.25     19.01 o
 -17   3  11      403.78      369.25     27.99 o
 -15   3  11      730.13      711.40     23.44 o
 -13   3  11     1126.61     1159.75     24.00 o
 -11   3  11     1332.83     1302.30     23.40 o
  -9   3  11     2048.05     2037.90     45.56 o
  -7   3  11     1680.52     1711.41     27.17 o
  -5   3  11     2636.80     2589.90     32.88 o
  -3   3  11     1536.92     1556.11     32.14 o
  -1   3  11     2193.46     2270.32     39.37 o
   1   3  11      668.90      645.88     28.62 o
   3   3  11     3114.74     3103.93    109.59 o
   5   3  11      248.67      242.74     21.41 o
   7   3  11      906.36      870.32     39.92 o
   9   3  11        3.80        8.04      7.64 o
  11   3  11      399.21      371.58     29.22 o
  13   3  11       16.32        4.62      7.74 o
  15   3  11      281.54      243.51     26.27 o
 -22   4  11       43.19       32.76     16.40 o
 -20   4  11      163.83      187.52     24.61 o
 -18   4  11      136.44      154.50     21.84 o
 -16   4  11      186.97      153.13     19.99 o
 -14   4  11      370.91      352.77     17.75 o
 -12   4  11     1151.80     1243.40     45.55 o
 -10   4  11      312.47      319.93     26.02 o
  -8   4  11       11.41       12.30      5.10 o
  -6   4  11      255.97      250.12     11.05 o
  -4   4  11        2.03        1.91      4.21 o
  -2   4  11      548.17      619.96     21.35 o
   0   4  11       67.26       69.56      8.42 o
   2   4  11       14.86        8.91      4.53 o
   4   4  11        4.51       -6.30      6.62 o
   6   4  11        0.52        0.81      6.98 o
   8   4  11      191.82      203.44     21.21 o
  10   4  11       98.31       96.62     15.19 o
  12   4  11        5.47       13.09      9.23 o
  14   4  11        4.61        0.50      7.72 o
 -21   5  11       40.41       49.81     20.30 o
 -19   5  11        7.73       -5.92     14.30 o
 -17   5  11       77.39      104.41     19.97 o
 -15   5  11       70.77       78.44     10.17 o
 -13   5  11       37.64       23.60      6.74 o
 -11   5  11      198.45      186.46     13.70 o
  -9   5  11      126.54      101.28     10.13 o
  -7   5  11      422.81      373.72     17.70 o
  -5   5  11      100.32       89.59     10.96 o
  -3   5  11     1508.27     1482.36     53.45 o
  -1   5  11        1.90       -1.95      7.06 o
   1   5  11      862.25      787.93     38.65 o
   3   5  11      739.37      717.02     37.56 o
   5   5  11      593.27      582.66     34.50 o
   7   5  11       12.13        6.06      6.88 o
   9   5  11      187.27      198.73     22.07 o
  11   5  11      147.87      128.40     19.29 o
 -18   6  11        4.69       17.39     14.91 o
 -16   6  11       65.84       69.41     11.03 o
 -14   6  11       17.52       17.66      7.21 o
 -12   6  11       21.17       23.74      7.76 o
 -10   6  11       29.54        7.69     16.07 o
  -8   6  11       31.39       23.12      8.26 o
  -6   6  11      492.66      468.80     30.50 o
  -4   6  11       53.40       58.44     12.61 o
  -2   6  11       32.19       40.21     10.92 o
   0   6  11       29.73       49.49     11.98 o
   2   6  11      164.77      213.64     21.89 o
   4   6  11      102.60      130.82     18.55 o
   6   6  11      229.54      210.91     22.63 o
   8   6  11      135.39       97.32     16.58 o
 -15   7  11       35.32       22.32      9.73 o
 -13   7  11       15.98       11.73      6.38 o
 -11   7  11        9.76        9.21      9.44 o
  -9   7  11       17.87       18.89      8.18 o
  -7   7  11        0.91       14.40      8.95 o
  -5   7  11       24.76       42.91     12.08 o
  -3   7  11        0.44       13.42      9.23 o
  -1   7  11      106.00      105.70     17.01 o
   1   7  11       70.35       48.34     12.92 o
   3   7  11       39.75       28.84     11.05 o
 -26   0  12       18.93       31.45     17.46 o
 -24   0  12        3.13        7.47     14.07 o
 -22   0  12       90.07      114.53     19.47 o
 -20   0  12       56.32       33.28     13.54 o
 -18   0  12      224.09      263.96     22.98 o
 -16   0  12      905.75      865.41     38.40 o
 -14   0  12     1256.16     1237.20     43.51 o
 -12   0  12        0.53        4.78      8.87 o
 -10   0  12       28.08       16.25      9.15 o
  -8   0  12      704.31      697.70     32.39 o
  -6   0  12      342.93      408.77     14.77 o
  -4   0  12      910.41     1037.04     25.52 o
  -2   0  12       86.74       79.14      9.48 o
   0   0  12       70.31       86.11     11.36 o
   2   0  12       45.80       49.04      9.78 o
   4   0  12      519.59      573.87     30.47 o
   6   0  12       32.97       41.43     10.23 o
   8   0  12       11.70       24.32      8.30 o
  10   0  12      706.93      840.16     42.79 o
  12   0  12      432.40      400.54     31.11 o
  14   0  12      237.79      233.03     25.05 o
 -25   1  12       26.05       19.88     17.43 o
 -23   1  12      283.96      307.36     19.75 o
 -21   1  12       35.22       -3.64      8.91 o
 -19   1  12        3.18       11.66      8.25 o
 -17   1  12        7.84        6.11     12.92 o
 -15   1  12     1004.33     1008.04     28.46 o
 -13   1  12      143.78      161.31     11.95 o
 -11   1  12      587.86      681.49     22.75 o
  -9   1  12      237.56      227.07      9.70 o
  -7   1  12        5.28        3.11      2.73 o
  -5   1  12     2201.94     2313.31     25.16 o
  -3   1  12      471.73      450.37     13.29 o
  -1   1  12        5.29        8.80      3.14 o
   1   1  12     1278.58     1285.49     29.35 o
   3   1  12      288.71      271.89     14.61 o
   5   1  12     1705.97     1765.33     38.77 o
   7   1  12     1972.70     1873.37     42.10 o
   9   1  12      883.16      925.95     32.39 o
  11   1  12       15.09       23.46      7.70 o
  13   1  12      125.89      110.65     12.66 o
  15   1  12       19.03       22.34      7.92 o
 -24   2  12        3.55       -3.46     14.19 o
 -22   2  12       54.39       49.05     17.25 o
 -20   2  12       12.91       -8.74      8.74 o
 -18   2  12      352.65      318.42     17.60 o
 -16   2  12       14.59       18.61      7.50 o
 -14   2  12       13.33       13.91      5.62 o
 -12   2  12      176.90      176.06     12.33 o
 -10   2  12       13.99       10.90      3.73 o
  -8   2  12      612.04      566.01     15.61 o
  -6   2  12      193.24      229.91     10.45 o
  -4   2  12      445.42      459.03     13.50 o
  -2   2  12       25.53       22.54      4.04 o
   0   2  12      813.91      761.57     19.04 o
   2   2  12      186.79      178.89     11.99 o
   4   2  12       34.81       38.30      7.02 o
   6   2  12      165.49      203.39     15.00 o
   8   2  12       92.00       85.19      9.89 o
  10   2  12        0.00        4.26      5.33 o
  12   2  12       12.56        4.28      5.51 o
  14   2  12      246.51      361.62     31.97 o
 -23   3  12       62.93       39.17     18.29 o
 -21   3  12      156.93       85.78     19.41 o
 -19   3  12        0.10        6.52     13.89 o
 -17   3  12     1646.13     1696.16     58.36 o
 -15   3  12      406.02      350.96     17.24 o
 -13   3  12      254.35      239.23     14.34 o
 -11   3  12      377.99      369.09     13.19 o
  -9   3  12        7.18        4.05      3.70 o
  -7   3  12       11.40        9.56      3.43 o
  -5   3  12     2070.00     2116.14     31.02 o
  -3   3  12     1347.68     1415.44     86.86 o
  -1   3  12       47.65       51.77      6.83 o
   1   3  12      409.11      391.45     27.28 o
   3   3  12      109.74      121.49     11.03 o
   5   3  12      475.36      438.29     28.44 o
   7   3  12        7.64       11.69      8.88 o
   9   3  12      343.23      314.34     27.01 o
  11   3  12       17.66       10.27      7.98 o
  13   3  12      255.42      237.53     25.77 o
 -22   4  12       13.43        5.86     14.20 o
 -20   4  12       40.98       41.75     16.73 o
 -18   4  12      501.27      441.75     32.99 o
 -16   4  12        4.66       -4.57     12.48 o
 -14   4  12     3552.79     3651.65     83.67 o
 -12   4  12      668.55      628.37     22.56 o
 -10   4  12     3732.65     3746.70     53.50 o
  -8   4  12      639.52      564.19     16.45 o
  -6   4  12     1727.29     1786.81     29.46 o
  -4   4  12      101.34      127.07     10.67 o
  -2   4  12      429.89      514.64     20.33 o
   0   4  12     2187.40     2117.47     88.55 o
   2   4  12      364.27      320.89     16.80 o
   4   4  12      967.58      926.58     42.23 o
   6   4  12      187.94      198.87     20.78 o
   8   4  12       21.15       15.36      9.70 o
  10   4  12     1358.76     1445.37     58.27 o
  12   4  12      360.77      403.51     32.30 o
 -21   5  12      202.40      223.19     28.66 o
 -19   5  12      166.13      197.81     25.31 o
 -17   5  12       33.00       49.16     15.51 o
 -15   5  12        0.08       -5.59     11.34 o
 -13   5  12     1757.84     1961.55    233.56 o
 -11   5  12        3.12       13.12      6.06 o
  -9   5  12      167.38      149.65     12.16 o
  -7   5  12      515.50      561.07     24.79 o
  -5   5  12      601.81      566.45     21.67 o
  -3   5  12      205.77      230.04     14.64 o
  -1   5  12       46.23       50.60     10.59 o
   1   5  12      658.43      593.99     34.11 o
   3   5  12      126.06       99.39     15.68 o
   5   5  12       44.95       33.94     11.15 o
   7   5  12       90.72       90.15     16.18 o
   9   5  12      116.07      117.73     18.35 o
 -18   6  12       29.08       32.96     14.85 o
 -16   6  12        3.66        4.36     12.34 o
 -14   6  12        6.32        5.55      6.40 o
 -12   6  12       97.52       94.59     13.63 o
 -10   6  12      123.50      112.61     12.05 o
  -8   6  12      102.53       76.52     13.82 o
  -6   6  12       19.89       24.93     10.09 o
  -4   6  12      241.79      218.84     21.35 o
  -2   6  12       25.98       24.26     10.53 o
   0   6  12      131.48      118.44     17.17 o
   2   6  12       28.61       38.12     11.93 o
   4   6  12       39.11       26.45      9.41 o
   6   6  12      108.69      125.96     17.93 o
 -15   7  12       57.13       50.19     12.33 o
 -13   7  12        1.39        0.36     10.31 o
 -11   7  12        7.83       14.33     12.57 o
  -9   7  12        0.11        0.29      7.56 o
  -7   7  12       27.63       36.83     11.25 o
  -5   7  12      560.76      549.11     35.94 o
  -3   7  12       58.31       43.60     11.88 o
  -1   7  12        6.65        5.29      9.27 o
   1   7  12       71.22       59.42     12.89 o
 -25   1  13      205.96      226.03     19.03 o
 -23   1  13      225.31      222.00     17.87 o
 -21   1  13       79.35       65.09     15.36 o
 -19   1  13      442.98      451.19     22.01 o
 -17   1  13       25.92       10.65      7.37 o
 -15   1  13      203.98      205.03     14.16 o
 -13   1  13      187.58      190.30     18.44 o
 -11   1  13     1217.81     1296.60     32.37 o
  -9   1  13       68.24       71.56      9.18 o
  -7   1  13     1000.14      999.65     20.83 o
  -5   1  13       11.52       12.65      3.27 o
  -3   1  13      404.83      396.36     13.14 o
  -1   1  13      972.74      949.63     21.13 o
   1   1  13     1160.43     1170.40     29.53 o
   3   1  13       32.15       35.79      9.33 o
   5   1  13      251.86      286.56     16.70 o
   7   1  13       31.39       36.21      7.63 o
   9   1  13       20.35       26.54     11.76 o
  11   1  13      467.62      501.68     29.07 o
  13   1  13      383.64      426.98     25.23 o
 -24   2  13       10.16       15.22     15.48 o
 -22   2  13       57.81       47.07     17.18 o
 -20   2  13      698.10      692.45     26.80 o
 -18   2  13      106.86      103.72     11.62 o
 -16   2  13      767.71      754.59     26.22 o
 -14   2  13      143.97      139.39     12.39 o
 -12   2  13      406.77      416.12     38.88 o
 -10   2  13      156.34      147.33     11.72 o
  -8   2  13     1060.77     1079.24     22.27 o
  -6   2  13      333.45      325.72     12.63 o
  -4   2  13     2711.13     2845.33     30.61 o
  -2   2  13      504.44      545.50     16.28 o
   0   2  13      353.86      387.79     14.28 o
   2   2  13     1516.68     1461.51     29.76 o
   4   2  13     1543.60     1447.10     36.38 o
   6   2  13     2183.85     2210.39     46.96 o
   8   2  13      107.70      106.45     11.56 o
  10   2  13      243.10      273.70     18.82 o
  12   2  13       71.67       74.89     10.95 o
 -23   3  13       64.02       85.09     21.33 o
 -21   3  13      115.98       87.01     18.00 o
 -19   3  13      471.73      534.38     36.90 o
 -17   3  13       30.83       56.06     16.19 o
 -15   3  13        4.49        2.67      6.53 o
 -13   3  13       92.86       82.77      9.75 o
 -11   3  13     1221.92     1239.77     24.32 o
  -9   3  13      190.76      195.78     10.37 o
  -7   3  13       65.81       69.05      6.73 o
  -5   3  13        6.09        3.86      3.96 o
  -3   3  13     1667.22     1671.82     76.49 o
  -1   3  13      132.71      135.58     11.08 o
   1   3  13      796.31      803.36     26.31 o
   3   3  13      442.77      455.84     21.04 o
   5   3  13      450.93      498.05     39.41 o
   7   3  13      996.31     1026.15     46.86 o
   9   3  13      406.30      330.74     28.37 o
  11   3  13      329.14      380.73     31.72 o
 -22   4  13      277.96      306.03     31.64 o
 -20   4  13      144.12      151.77     24.20 o
 -18   4  13       68.94       56.54     16.37 o
 -16   4  13      245.67      277.01     27.01 o
 -14   4  13       53.04       28.59     12.27 o
 -12   4  13      258.79      237.14     18.84 o
 -10   4  13      833.81      814.65     25.86 o
  -8   4  13      163.10      111.03      8.28 o
  -6   4  13      142.56      140.13      9.38 o
  -4   4  13      123.71      118.37     11.86 o
  -2   4  13      297.71      280.25     15.99 o
   0   4  13      897.12      933.24     28.90 o
   2   4  13       58.06       60.24      8.63 o
   4   4  13       27.79       31.83     10.81 o
   6   4  13       42.84       29.82     10.64 o
   8   4  13       39.16       43.91     11.65 o
  10   4  13        0.46        5.72     10.24 o
 -19   5  13       14.80       34.93     16.59 o
 -17   5  13      457.35      461.02     34.33 o
 -15   5  13      174.97      118.32     18.43 o
 -13   5  13        0.98        1.74      5.65 o
 -11   5  13       20.56       23.53     13.94 o
  -9   5  13      701.90      748.23     32.92 o
  -7   5  13       61.61       47.67      7.76 o
  -5   5  13        0.60       -0.37      5.92 o
  -3   5  13      100.87       99.57     15.29 o
  -1   5  13      182.61      162.30     18.66 o
   1   5  13       35.90       26.27      9.28 o
   3   5  13        2.04        3.97      7.90 o
   5   5  13        6.53       16.32      9.92 o
   7   5  13      348.30      387.41     31.09 o
 -18   6  13        0.13        9.04     14.06 o
 -16   6  13       45.51       50.93     17.34 o
 -14   6  13      215.42      232.72     25.20 o
 -12   6  13        8.29       21.38      7.31 o
 -10   6  13      264.04      270.07     24.04 o
  -8   6  13       78.06       69.27     14.11 o
  -6   6  13        1.26       11.92      8.39 o
  -4   6  13        1.93        9.35      9.72 o
  -2   6  13        9.39       15.88      9.17 o
   0   6  13       86.72       99.41     16.63 o
   2   6  13       36.03       31.52     12.39 o
   4   6  13        9.08       19.89     10.55 o
 -13   7  13        1.79        9.14      8.46 o
 -11   7  13      147.99      178.60     22.27 o
  -9   7  13        6.66       21.46      8.44 o
  -7   7  13      186.74      252.93     25.01 o
  -5   7  13       19.00       23.19     10.47 o
  -3   7  13      202.42      277.72     26.48 o
 -26   0  14      811.54      825.51     48.19 o
 -24   0  14      897.66      877.32     47.91 o
 -22   0  14      155.35      143.19     19.98 o
 -20   0  14      118.83      107.76     17.48 o
 -18   0  14      146.37      122.67     17.96 o
 -16   0  14      447.85      455.47     30.12 o
 -14   0  14     3047.99     3064.06     73.62 o
 -12   0  14       17.40       18.09      8.76 o
 -10   0  14     1044.97     1089.53     43.35 o
  -8   0  14      507.93      590.07     32.46 o
  -6   0  14      413.91      413.39     16.79 o
  -4   0  14     4331.10     4490.18     63.88 o
  -2   0  14       12.55       11.81      4.88 o
   0   0  14     1131.38     1154.83     42.04 o
   2   0  14        0.28        0.04      5.89 o
   4   0  14     3058.64     2996.87     74.37 o
   6   0  14      816.95      831.07     41.52 o
   8   0  14       68.84       51.89     13.23 o
  10   0  14       15.03        4.22      8.28 o
  12   0  14      162.39      192.16     23.87 o
 -25   1  14       42.82       50.81     12.27 o
 -23   1  14        1.01      -10.18     10.18 o
 -21   1  14        0.27       15.98      8.33 o
 -19   1  14      201.57      201.75     20.15 o
 -17   1  14      291.69      276.67     17.30 o
 -15   1  14       66.46       35.96      7.71 o
 -13   1  14      114.94       87.21     10.39 o
 -11   1  14       84.30       77.68      9.55 o
  -9   1  14      446.94      424.44     19.58 o
  -7   1  14      190.84      211.98     10.48 o
  -5   1  14      731.70      668.24     18.50 o
  -3   1  14      638.67      680.05     16.01 o
  -1   1  14     1350.82     1349.56     26.40 o
   1   1  14        2.53        8.85      4.92 o
   3   1  14      102.64      100.89     10.05 o
   5   1  14      195.68      200.18     14.78 o
   7   1  14       14.19       31.11      7.56 o
   9   1  14        0.03        0.57      5.44 o
  11   1  14       90.83       58.23     13.23 o
 -24   2  14      122.60      137.62     23.29 o
 -22   2  14      208.69      163.62     24.23 o
 -20   2  14       33.86       36.57     15.76 o
 -18   2  14       83.23       73.63     10.98 o
 -16   2  14       17.20       -3.02      7.36 o
 -14   2  14       29.48       26.45      7.44 o
 -12   2  14      238.44      250.32     20.60 o
 -10   2  14      206.98      236.09     15.39 o
  -8   2  14       58.88       60.30      7.19 o
  -6   2  14        3.09        8.78      4.37 o
  -4   2  14      135.88      156.37      9.55 o
  -2   2  14      554.57      546.64     17.16 o
   0   2  14        9.36       13.15      4.61 o
   2   2  14      164.84      164.31     10.87 o
   4   2  14      148.42      134.63     12.25 o
   6   2  14       63.18       49.33      8.58 o
   8   2  14       88.17       92.48     11.37 o
  10   2  14        0.56        3.04      6.01 o
  12   2  14       76.68       74.68     16.06 o
 -21   3  14      113.00      125.64     22.31 o
 -19   3  14        0.05       46.02     16.31 o
 -17   3  14       87.15       94.95     17.99 o
 -15   3  14       26.44       18.93     17.67 o
 -13   3  14      543.37      556.47     22.76 o
 -11   3  14     1425.52     1279.28     56.50 o
  -9   3  14     1467.56     1530.81     28.30 o
  -7   3  14      382.88      354.07     14.22 o
  -5   3  14       49.06       58.29      6.95 o
  -3   3  14       10.86        2.40      5.08 o
  -1   3  14     2368.79     2304.49     49.95 o
   1   3  14      751.41      718.20     26.02 o
   3   3  14      165.55      202.44     14.67 o
   5   3  14        4.10        5.62      6.62 o
   9   3  14       37.19       32.10     11.37 o
 -20   4  14      176.23      118.13     21.49 o
 -18   4  14       31.87        3.23     13.26 o
 -16   4  14       38.61       39.34     14.75 o
 -14   4  14       39.57       18.55     10.18 o
 -12   4  14        5.78        9.34     10.40 o
 -10   4  14     1038.00     1034.99     29.73 o
  -8   4  14       12.41        3.98      4.88 o
  -6   4  14      515.47      473.91     16.93 o
  -4   4  14      715.81      754.15     26.34 o
  -2   4  14      937.51      974.99     36.16 o
   0   4  14       35.21       27.29      6.63 o
   2   4  14      107.88      128.61     12.53 o
   4   4  14       10.32       21.98     10.65 o
   6   4  14     1116.29     1102.32     50.67 o
   8   4  14       16.74       35.79     13.13 o
 -19   5  14       13.43       33.10     17.63 o
 -17   5  14        1.01       -6.62     15.86 o
 -15   5  14      162.92      173.71     22.92 o
 -13   5  14      538.46      526.89     34.97 o
 -11   5  14      220.00      229.96     15.35 o
  -9   5  14      608.58      654.84     25.19 o
  -7   5  14       30.88       46.59      8.21 o
  -5   5  14     1888.41     2000.59    118.86 o
  -3   5  14       23.58        8.02      6.82 o
  -1   5  14      765.17      745.30     39.99 o
   1   5  14       92.95       82.83     15.77 o
   3   5  14     1115.47     1162.30     51.49 o
   5   5  14      135.95      127.60     18.87 o
 -16   6  14       12.70       -4.38     11.61 o
 -14   6  14       99.87       86.97     18.07 o
 -12   6  14      179.23      163.97     14.34 o
 -10   6  14       39.83       41.81     10.95 o
  -8   6  14        3.08        0.09      6.35 o
  -6   6  14       84.95       76.84     13.84 o
  -4   6  14        1.17       12.34      8.46 o
  -2   6  14       97.56       82.73     14.85 o
   0   6  14      155.77      142.97     20.54 o
   2   6  14       13.60       31.05     11.55 o
 -25   1  15       96.56       86.11     18.94 o
 -23   1  15      188.83      162.24     21.48 o
 -21   1  15       17.91       29.61     11.56 o
 -19   1  15      210.73      179.74     15.26 o
 -17   1  15        4.76       10.65      8.11 o
 -15   1  15      209.75      214.78     15.48 o
 -13   1  15        0.59        3.94     11.40 o
 -11   1  15      177.84      180.75     14.09 o
  -9   1  15      208.51      206.46     15.29 o
  -7   1  15      613.25      641.05     24.92 o
  -5   1  15     1463.14     1502.10     28.63 o
  -3   1  15      590.89      596.60     15.65 o
  -1   1  15      370.81      396.46     15.30 o
   1   1  15     1116.09     1114.34     31.51 o
   3   1  15       10.38       15.10      6.10 o
   5   1  15     1737.37     1751.48     87.09 o
   7   1  15       11.50        8.37      8.15 o
   9   1  15      278.21      265.63     19.11 o
 -22   2  15       64.87       24.44     13.06 o
 -20   2  15      148.53      135.84     17.26 o
 -18   2  15      622.39      656.73     26.76 o
 -16   2  15      583.59      597.06     24.86 o
 -14   2  15      355.71      324.17     18.60 o
 -12   2  15      727.74      703.48     26.38 o
 -10   2  15      403.82      404.16     20.40 o
  -8   2  15     2200.41     2309.58     46.23 o
  -6   2  15      265.52      255.84     12.33 o
  -4   2  15      662.12      653.07     19.73 o
  -2   2  15      613.81      574.00     18.02 o
   0   2  15     2607.22     2710.34     54.56 o
   2   2  15        3.41        7.27      4.38 o
   4   2  15      763.58      701.75     27.48 o
   6   2  15      235.68      258.19     18.09 o
   8   2  15      474.67      484.51     25.08 o
  10   2  15        0.15        3.15      8.74 o
 -21   3  15       84.21       57.07     16.46 o
 -19   3  15        6.14       18.13     14.22 o
 -17   3  15        2.81       -5.28     12.76 o
 -15   3  15        0.19       -3.51      6.65 o
 -13   3  15      361.12      349.35     19.42 o
 -11   3  15        4.36       -9.71     14.72 o
  -9   3  15       79.83       87.52     11.02 o
  -7   3  15       38.48       37.36      6.10 o
  -5   3  15       14.50       17.19      4.97 o
  -3   3  15       75.56       80.03     15.03 o
  -1   3  15      697.62      680.99     25.57 o
   1   3  15      466.24      537.25     27.47 o
   3   3  15        7.90        7.41      6.24 o
   5   3  15      451.53      470.07     25.53 o
   7   3  15        2.10       -9.84     10.18 o
 -20   4  15        2.53      -10.58     15.23 o
 -18   4  15        7.64       30.77     15.80 o
 -16   4  15      700.81      720.67     42.29 o
 -14   4  15      194.03      169.02     21.41 o
 -12   4  15       25.21       27.37     12.12 o
 -10   4  15       16.35        9.98      9.10 o
  -8   4  15      581.19      556.30     18.82 o
  -6   4  15      456.35      463.58     17.50 o
  -4   4  15       75.10       55.49      9.42 o
  -2   4  15       23.03       25.40      7.03 o
   0   4  15       20.01       16.93      6.28 o
   2   4  15      147.50      155.77     19.78 o
   4   4  15      283.41      286.51     25.71 o
   6   4  15        9.81       24.49     11.14 o
 -17   5  15        2.47      -16.50     16.50 o
 -15   5  15       76.49       78.86     17.11 o
 -13   5  15      127.36       89.84     17.15 o
 -11   5  15        0.60       -5.33     10.70 o
  -9   5  15       10.63       16.96      6.88 o
  -7   5  15      490.36      546.74     31.26 o
  -5   5  15       55.39       40.46     10.02 o
  -3   5  15        4.41       13.01     10.95 o
  -1   5  15       47.56       31.55     10.93 o
   1   5  15      181.55      180.71     21.22 o
   3   5  15        5.90       -2.15      8.42 o
 -14   6  15      207.27      234.93     26.39 o
 -12   6  15      123.42      116.49     19.83 o
 -10   6  15      102.20       93.40     15.38 o
  -8   6  15      192.72      200.82     21.54 o
  -6   6  15       28.94       37.72     10.53 o
  -4   6  15       71.59       62.63     13.88 o
  -2   6  15       34.04       68.35     15.37 o
 -24   0  16        2.93       -8.36     14.78 o
 -22   0  16       33.82       10.27     12.68 o
 -20   0  16      312.54      290.74     28.04 o
 -18   0  16      414.68      378.23     30.49 o
 -16   0  16        5.37       -0.12      9.68 o
 -14   0  16        7.82        3.28     10.32 o
 -12   0  16      249.12      245.08     24.33 o
 -10   0  16        8.65       -2.39      9.09 o
  -8   0  16     1016.94     1196.36     49.84 o
  -6   0  16     3462.19     3583.35     83.68 o
  -4   0  16     1154.06     1296.20     52.01 o
  -2   0  16       13.75       11.98      6.04 o
   0   0  16       47.12       34.19      8.14 o
   2   0  16     1634.69     1657.60     57.18 o
   4   0  16      328.01      287.62     25.70 o
   6   0  16     1175.56     1203.53     53.85 o
   8   0  16       27.20       44.32     12.82 o
 -23   1  16       42.67       53.53     16.71 o
 -21   1  16       44.15       35.69     10.09 o
 -19   1  16        7.03       -8.39      8.39 o
 -17   1  16       24.81       28.24     17.45 o
 -15   1  16      909.09      888.96     34.31 o
 -13   1  16      299.39      318.19     19.48 o
 -11   1  16      499.76      482.64     22.99 o
  -9   1  16       16.86        6.26      6.81 o
  -7   1  16       25.07       14.09      6.90 o
  -5   1  16      198.22      224.14     12.25 o
  -3   1  16      156.38      153.70     10.74 o
  -1   1  16     2144.58     2041.29     53.58 o
   1   1  16        9.21       10.81      5.75 o
   3   1  16      258.82      278.77     17.67 o
   5   1  16       37.43       38.60      8.01 o
   7   1  16      512.11      531.33     26.13 o
   9   1  16       17.83       21.48      7.99 o
 -22   2  16       39.85       25.10     14.87 o
 -20   2  16      230.12      205.15     16.64 o
 -18   2  16      310.34      270.25     18.12 o
 -16   2  16      185.53      164.50     14.36 o
 -14   2  16       32.72       14.34      7.21 o
 -12   2  16       23.24       25.26      8.38 o
 -10   2  16      167.38      175.71     14.78 o
  -8   2  16      174.59      162.36     13.83 o
  -6   2  16       56.98       53.44      7.06 o
  -4   2  16       14.47        9.49      5.01 o
  -2   2  16       96.13       86.09     10.46 o
   0   2  16       41.63       64.99      8.31 o
   2   2  16       98.29      111.07      9.71 o
   4   2  16      303.08      345.69     17.02 o
   6   2  16       51.02       43.68      9.22 o
   8   2  16        4.95       -3.00      5.77 o
 -19   3  16        0.40       14.41     14.58 o
 -17   3  16        6.34       -5.04     12.64 o
 -15   3  16       29.05       26.23      7.88 o
 -13   3  16      305.01      301.52     18.57 o
 -11   3  16       52.12       43.97      9.15 o
  -9   3  16      190.54      212.06     16.09 o
  -7   3  16      285.47      313.23     14.67 o
  -5   3  16       31.98       32.67      6.11 o
  -3   3  16      600.83      587.91     24.72 o
  -1   3  16       70.34       71.78     10.31 o
   1   3  16      509.64      523.15     23.99 o
   3   3  16        5.75        0.96      9.54 o
   5   3  16      186.39      217.03     16.97 o
 -18   4  16        7.52        8.94     12.29 o
 -16   4  16      100.24      109.42     18.90 o
 -14   4  16       27.10       -8.17     13.69 o
 -12   4  16        3.58       16.91     11.72 o
 -10   4  16      171.38      149.78     19.84 o
  -8   4  16      306.89      288.15     14.36 o
  -6   4  16      791.22      778.74     23.09 o
  -4   4  16       32.83       23.15      6.08 o
  -2   4  16       62.61       68.23      9.64 o
   0   4  16        0.05       -3.72      5.94 o
   2   4  16      253.93      252.73     25.10 o
   4   4  16       66.75       64.77     14.37 o
 -15   5  16       15.59       16.05     13.91 o
 -13   5  16      113.00       66.03     14.96 o
 -11   5  16       11.58       34.43     13.25 o
  -9   5  16       12.03        9.03      5.50 o
  -7   5  16       42.42       40.77      7.81 o
  -5   5  16        8.84       26.34      9.86 o
  -3   5  16       84.56       73.13     14.64 o
  -1   5  16        1.11       -4.21      6.22 o
   1   5  16       32.04       33.95     11.36 o
 -10   6  16       33.61       38.70     12.11 o
  -8   6  16       11.04        7.36      5.96 o
  -6   6  16      104.60      116.64     18.23 o
 -23   1  17       65.30       64.96     16.34 o
 -21   1  17        2.23       -1.10      8.98 o
 -19   1  17       27.53       38.75     21.49 o
 -17   1  17        3.36        0.16      6.95 o
 -15   1  17        0.10        3.26     16.83 o
 -13   1  17      160.84      189.39     16.02 o
 -11   1  17        1.32       12.73     22.46 o
  -9   1  17      140.50      146.19     14.59 o
  -7   1  17       11.21        9.61      7.74 o
  -5   1  17     1073.39     1088.21     34.95 o
  -3   1  17        1.84        0.07      5.43 o
  -1   1  17      136.10      139.89     10.53 o
   1   1  17       62.23       50.34      7.68 o
   3   1  17        1.42       -4.55      5.68 o
   5   1  17       11.84        9.29      6.40 o
   7   1  17       14.41       32.21     18.70 o
 -20   2  17        1.37       -7.90      8.39 o
 -18   2  17      103.54      103.31     12.80 o
 -16   2  17        1.74       -6.74      7.50 o
 -14   2  17      674.72      674.55     31.49 o
 -12   2  17       65.92       55.58     10.64 o
 -10   2  17       38.79       31.52      8.84 o
  -8   2  17      515.25      539.80     34.01 o
  -6   2  17       19.86       25.50     10.60 o
  -4   2  17      112.03      111.88      9.70 o
  -2   2  17      210.85      204.96     15.29 o
   0   2  17       59.17       61.21     10.32 o
   2   2  17      101.43       96.28      9.99 o
   4   2  17       27.71       31.49      6.25 o
   6   2  17        0.03        5.29      6.15 o
 -17   3  17      193.19      143.47     20.63 o
 -15   3  17       32.89       47.26     15.83 o
 -13   3  17        0.28       -4.95      6.54 o
 -11   3  17        9.32        3.38      6.86 o
  -9   3  17       11.46       12.59      7.65 o
  -7   3  17       86.28       95.12     12.41 o
  -5   3  17       14.06       30.11      6.59 o
  -3   3  17      136.80      153.52     11.36 o
  -1   3  17        5.52        6.13      5.82 o
   1   3  17        0.73        3.54      5.86 o
   3   3  17      822.62      864.15     50.62 o
   5   3  17       20.44       19.41      9.85 o
 -16   4  17        0.92       -1.73     11.55 o
 -14   4  17        2.02       27.44     14.81 o
 -12   4  17        0.47        5.66     10.84 o
 -10   4  17      108.61       94.89     16.93 o
  -8   4  17       97.43      111.82     12.54 o
  -6   4  17       25.44       34.32      7.15 o
  -4   4  17        1.60        0.08      4.85 o
  -2   4  17        2.46        5.08      5.21 o
   0   4  17        0.80        7.58      6.19 o
   2   4  17      200.04      214.26     23.76 o
 -13   5  17      405.52      426.78     34.30 o
 -11   5  17       65.67       56.00     15.38 o
  -9   5  17       37.71       50.57     13.45 o
  -7   5  17      146.35      150.67     14.34 o
  -5   5  17      130.21      114.40     16.32 o
  -3   5  17      108.28       94.17     16.42 o
 -20   0  18      562.99      545.72     37.98 o
 -18   0  18        9.62       -9.42     11.90 o
 -16   0  18      134.96      102.60     18.06 o
 -14   0  18      145.78      131.93     20.75 o
 -12   0  18     1446.68     1652.94     62.96 o
 -10   0  18      101.14      137.75     20.27 o
  -8   0  18     2575.16     2611.16     79.11 o
  -6   0  18      641.75      549.68     37.16 o
  -4   0  18      397.13      433.93     33.34 o
  -2   0  18      226.92      198.91     23.62 o
   0   0  18      156.35      134.34     13.52 o
   2   0  18       27.01       27.03     11.90 o
   4   0  18       17.69       19.91      9.08 o
 -21   1  18       10.22       -0.91     12.69 o
 -19   1  18       69.16       53.64     11.25 o
 -17   1  18      182.67      177.04     17.38 o
 -15   1  18       35.40       31.63      9.68 o
 -13   1  18      195.85      204.38     16.96 o
 -11   1  18      280.31      305.38     21.29 o
  -9   1  18       71.75       71.80     14.63 o
  -7   1  18      360.73      343.79     21.07 o
  -5   1  18      386.93      445.92     24.47 o
  -3   1  18       49.94       31.10      8.99 o
  -1   1  18        6.35        1.70      4.80 o
   1   1  18      484.10      457.87     19.11 o
   3   1  18      257.66      241.99     14.72 o
   5   1  18       57.15       50.05      9.40 o
 -20   2  18      194.66      180.47     21.82 o
 -18   2  18      241.15      209.30     17.35 o
 -16   2  18        1.63       -7.65      7.65 o
 -14   2  18       62.61       43.42      9.86 o
 -12   2  18        2.08        1.43      7.97 o
 -10   2  18       35.18       24.24     14.84 o
  -8   2  18        0.98        5.26      8.19 o
  -6   2  18       25.60        9.71      7.24 o
  -4   2  18       49.48       48.51     10.52 o
  -2   2  18       24.26       18.85      8.44 o
   0   2  18       67.71       92.29     13.14 o
   2   2  18      366.85      361.07     21.55 o
   4   2  18        0.54       -1.49      5.99 o
 -15   3  18        0.08        5.74     12.95 o
 -13   3  18       34.87       27.16      8.07 o
 -11   3  18      367.25      410.74     22.98 o
  -9   3  18       82.49       71.48     16.66 o
  -7   3  18      346.06      382.95     22.33 o
  -5   3  18        1.05        1.84     10.19 o
  -3   3  18        2.51        6.67      5.44 o
  -1   3  18       51.81       39.99      8.15 o
   1   3  18      301.33      360.71     22.02 o
   3   3  18       45.29       38.37     13.50 o
 -12   4  18      391.81      392.52     33.54 o
 -10   4  18       28.11        5.23     11.25 o
  -8   4  18      243.82      231.46     31.57 o
  -6   4  18        2.68        4.74      7.23 o
  -4   4  18       83.19      100.02      9.98 o
  -2   4  18       79.89       59.68     10.27 o
  -9   5  18      137.73      136.42     20.11 o
  -7   5  18       67.15       36.07     13.56 o
 -19   1  19        0.76       12.18     10.45 o
 -17   1  19        2.68       -0.56     16.41 o
 -15   1  19       94.23      107.15     20.63 o
 -13   1  19        6.14       15.72      9.80 o
 -11   1  19      151.28      169.83     31.77 o
  -9   1  19      615.03      564.01     27.61 o
  -7   1  19       29.28       27.33      8.98 o
  -5   1  19       28.97       24.92     13.05 o
  -3   1  19      208.89      211.91     17.94 o
  -1   1  19       38.49       31.26     10.91 o
   1   1  19       38.65       38.33      9.31 o
   3   1  19       56.36       61.50     14.29 o
 -18   2  19        0.34        8.69      9.74 o
 -16   2  19      327.86      386.94     32.02 o
 -14   2  19       38.15       47.17     10.85 o
 -12   2  19       10.83       13.87      7.87 o
 -10   2  19      163.20      147.93     15.28 o
  -8   2  19       30.05       36.67      9.26 o
  -6   2  19       10.03        9.56      8.81 o
  -4   2  19      310.38      388.03     23.46 o
  -2   2  19      110.10      123.99     11.39 o
   0   2  19        7.53        3.65     12.20 o
 -13   3  19      107.74       80.30     12.34 o
 -11   3  19        1.87        7.54      7.31 o
  -9   3  19       13.81       10.47      7.92 o
  -7   3  19        1.85        1.18      9.64 o
  -5   3  19      229.63      196.22     17.58 o
  -3   3  19      172.34      200.23     16.03 o
  -1   3  19      112.86      118.81     13.34 o
  -6   4  19        0.21       -7.98     11.05 o
  -4   4  19        1.21        1.83      6.12 o
 -14   0  20       98.11       82.99     17.93 o
 -12   0  20      342.71      409.37     34.88 o
 -10   0  20      605.75      542.98     39.17 o
  -8   0  20      555.12      567.37     40.68 o
  -6   0  20       28.54       26.07     13.85 o
  -4   0  20      290.08      226.55     27.52 o
 -15   1  20        1.26        3.08     11.78 o
 -13   1  20        0.42       12.55     13.06 o
 -11   1  20       29.73       17.67      9.50 o
  -9   1  20        0.33        3.21      8.68 o
  -7   1  20       98.87      106.61     16.78 o
  -5   1  20       15.91       18.23     17.87 o
 -14   2  20      156.33      138.02     20.99 o
 -12   2  20      160.60      177.08     22.64 o
 -10   2  20       95.10       91.58     18.69 o
  -8   2  20       57.25       42.19     14.74 o
  -6   2  20       63.58       65.42     17.25 o
 -13   3  20       40.44       53.47     15.05 o
 -11   3  20       84.30      109.39     19.68 o
  -9   3  20        3.14       15.84     11.95 o
 
